# Supplementary material for: Large-scale phenomics analysis of a T-DNA tagged mutant population
Source: Gigascience. 2017 Jul 13;6(8):1–7. doi: 10.1093/gigascience/gix055 (PMC5570018; doi:10.1093/gigascience/gix055)
Supplement: Supplement Tables [file gix055_Supplement-Tables.zip]

Archive with 5 entries (5 files):
- Table S1 The T1 lines screened since 2002.docx
- Table S2 Classification of observed phenotypes.docx
- Table S5 Supplementary materials authors.docx
- Table_S4_konckout.xlsx
- TRIM_Table_S3.xlsx
