# Supplementary material for: Large-scale phenomics analysis of a T-DNA tagged mutant population
Source: Gigascience. 2017 Jul 13;6(8):1–7. doi: 10.1093/gigascience/gix055 (PMC5570018; doi:10.1093/gigascience/gix055)
Supplement: Supplement Tables [file gix055_Supplement-Tables.zip › Table_S4_konckout.xlsx]

## Sheet: TRIM_PutativeKnockout
Line	FST	Locus_RAPDB	Annotation
M0068252	M0068252_2	Os01g0100400	Similar to Pectinesterase-like protein. (Os01t0100400-01)
M0079093	M0079093_1	Os01g0100400	Similar to Pectinesterase-like protein. (Os01t0100400-01)
M0020986	M0020986_1	Os01g0100600	Single-stranded nucleic acid binding R3H domain containing protein. (Os01t0100600-01)
M0020986	M0020986_1	Os01g0100650	Hypothetical gene. (Os01t0100650-00)
M0030894	M0030894_1	Os01g0100700	Similar to 40S ribosomal protein S5-1. (Os01t0100700-01)
M0061850	M0061850_1	Os01g0100800	Protein of unknown function DUF1664 family protein. (Os01t0100800-01)
M0026841	M0026841_1	Os01g0100900	Sphingosine-1-phosphate lyase%2C Disease resistance response (Os01t0100900-01)
M0028179	M0028179_1	Os01g0100900	Sphingosine-1-phosphate lyase%2C Disease resistance response (Os01t0100900-01)
M0072621	M0072621_1	Os01g0100900	Sphingosine-1-phosphate lyase%2C Disease resistance response (Os01t0100900-01)
M0124003	M0124003_1	Os01g0100900	Sphingosine-1-phosphate lyase%2C Disease resistance response (Os01t0100900-01)
M0083838	M0083838_1	Os01g0101200	2%2C3-diketo-5-methylthio-1-phosphopentane phosphatase domain containing protein. (Os01t0101200-01)%3B2%2C3-diketo-5-methylthio-1-phosphopentane phosphatase domain containing protein. (Os01t0101200-02)
M0083838	M0083838_1	Os01g0101300	Similar to MRNA%2C partial cds%2C clone: RAFL22-26-L17. (Fragment). (Os01t0101300-01)
M0015017	M0015017_1	Os01g0102300	Similar to thylakoid lumenal 17.9 kDa protein%2C chloroplast. (Os01t0102300-01)
M0115563	M0115563_1	Os01g0102300	Similar to thylakoid lumenal 17.9 kDa protein%2C chloroplast. (Os01t0102300-01)
M0067678	M0067678_1	Os01g0102400	Histone-fold domain containing protein. (Os01t0102400-01)
M0099772	M0099772_1	Os01g0102600	Shikimate kinase domain containing protein. (Os01t0102600-01)%3BSimilar to shikimate kinase family protein. (Os01t0102600-02)
M0068740	M0068740_1	Os01g0102850	Similar to nitrilase 2. (Os01t0102850-00)
M0027942	M0027942_1	Os01g0103050	Non-protein coding transcript. (Os01t0103050-01)
M0078118	M0078118_1	Os01g0103075	Hypothetical protein. (Os01t0103075-00)
M0078118	M0078118_1	Os01g0103100	TGF-beta receptor%2C type I/II extracellular region family protein. (Os01t0103100-01)%3BSimilar to predicted protein. (Os01t0103100-02)
M0038244	M0038244_1	Os01g0103600	Similar to sterol-8%2C7-isomerase. (Os01t0103600-01)%3BEmopamil-binding family protein. (Os01t0103600-02)
M0038372	M0038372_1	Os01g0103600	Similar to sterol-8%2C7-isomerase. (Os01t0103600-01)%3BEmopamil-binding family protein. (Os01t0103600-02)
M0069778	M0069778_1	Os01g0103600	Similar to sterol-8%2C7-isomerase. (Os01t0103600-01)%3BEmopamil-binding family protein. (Os01t0103600-02)
M0036324	M0036324_1	Os01g0103700	Conserved hypothetical protein. (Os01t0103700-01)
M0038244	M0038244_1	Os01g0103700	Conserved hypothetical protein. (Os01t0103700-01)
M0038372	M0038372_1	Os01g0103700	Conserved hypothetical protein. (Os01t0103700-01)
M0058966	M0058966_1	Os01g0103800	Conserved hypothetical protein. (Os01t0103800-01)
M0061758	M0061758_1	Os01g0103800	Conserved hypothetical protein. (Os01t0103800-01)
M0073622	M0073622_1	Os01g0103800	Conserved hypothetical protein. (Os01t0103800-01)
M0102515	M0102515_1	Os01g0104000	C-type lectin domain containing protein. (Os01t0104000-01)%3BSimilar to predicted protein. (Os01t0104000-02)
M0106391	M0106391_2	Os01g0104000	C-type lectin domain containing protein. (Os01t0104000-01)%3BSimilar to predicted protein. (Os01t0104000-02)
M0012071	M0012071_1	Os01g0104900	Transferase family protein. (Os01t0104900-01)%3BHypothetical conserved gene. (Os01t0104900-02)
M0068990	M0068990_2	Os01g0105400	Similar to Kinesin heavy chain. (Os01t0105400-01)
M0069013	M0069013_1	Os01g0105400	Similar to Kinesin heavy chain. (Os01t0105400-01)
M0088685	M0088685_1	Os01g0105700	Basic helix-loop-helix dimerisation region bHLH domain containing protein. (Os01t0105700-01)
M0088692	M0088692_1	Os01g0105700	Basic helix-loop-helix dimerisation region bHLH domain containing protein. (Os01t0105700-01)
M0089192	M0089192_1	Os01g0105700	Basic helix-loop-helix dimerisation region bHLH domain containing protein. (Os01t0105700-01)
M0098564	M0098564_1	Os01g0105700	Basic helix-loop-helix dimerisation region bHLH domain containing protein. (Os01t0105700-01)
M0098658	M0098658_1	Os01g0105700	Basic helix-loop-helix dimerisation region bHLH domain containing protein. (Os01t0105700-01)
M0119140	M0119140_1	Os01g0105700	Basic helix-loop-helix dimerisation region bHLH domain containing protein. (Os01t0105700-01)
M0032128	M0032128_1	Os01g0105800	Similar to Iron sulfur assembly protein 1. (Os01t0105800-01)
M0065445	M0065445_2	Os01g0105800	Similar to Iron sulfur assembly protein 1. (Os01t0105800-01)
M0077073	M0077073_1	Os01g0106300	Similar to Isoflavone reductase homolog IRL (EC 1.3.1.-). (Os01t0106300-01)
M0053369	M0053369_1	Os01g0106400	Similar to Isoflavone reductase homolog IRL (EC 1.3.1.-). (Os01t0106400-01)
M0069598	M0069598_2	Os01g0106600	Similar to Chitin-binding lectin 1 precursor (PL-I). (Os01t0106600-01)
M0112876	M0112876_1	Os01g0106700	Hypothetical conserved gene. (Os01t0106700-00)
M0067263	M0067263_1	Os01g0106800	Similar to RING-box protein 1A (Regulator of cullins 1a) (dRbx1). (Os01t0106800-01)
M0020020	M0020020_1	Os01g0106900	Similar to 1-deoxy-D-xylulose 5-phosphate reductoisomerase (Fragment). (Os01t0106900-01)%3BSimilar to 1-deoxy-D-xylulose 5-phosphate reductoisomerase (Fragment). (Os01t0106900-02)
M0038035	M0038035_1	Os01g0107400	Conserved hypothetical protein. (Os01t0107400-01)
M0069644	M0069644_1	Os01g0107801	Non-protein coding transcript. (Os01t0107801-00)
M0069646	M0069646_1	Os01g0107801	Non-protein coding transcript. (Os01t0107801-00)
M0069644	M0069644_1	Os01g0107900	Protein of unknown function DUF3506 domain containing protein. (Os01t0107900-01)%3BProtein of unknown function DUF3506 domain containing protein. (Os01t0107900-02)
M0069646	M0069646_1	Os01g0107900	Protein of unknown function DUF3506 domain containing protein. (Os01t0107900-01)%3BProtein of unknown function DUF3506 domain containing protein. (Os01t0107900-02)
M0045840	M0045840_1	Os01g0108000	Conserved hypothetical protein. (Os01t0108000-01)
M0047162	M0047162_1	Os01g0108800	Protein of unknown function DUF936%2C plant family protein. (Os01t0108800-01)
M0029632	M0029632_1	Os01g0109000	Similar to Late embryogenesis abundant protein%2C group 3. (Os01t0109000-01)
M0066739	M0066739_1	Os01g0109000	Similar to Late embryogenesis abundant protein%2C group 3. (Os01t0109000-01)
M0068691	M0068691_1	Os01g0109000	Similar to Late embryogenesis abundant protein%2C group 3. (Os01t0109000-01)
M0069502	M0069502_1	Os01g0109000	Similar to Late embryogenesis abundant protein%2C group 3. (Os01t0109000-01)
M0067212	M0067212_1	Os01g0109201	Hypothetical gene. (Os01t0109201-01)
M0067212	M0067212_2	Os01g0109201	Hypothetical gene. (Os01t0109201-01)
M0073714	M0073714_3	Os01g0109201	Hypothetical gene. (Os01t0109201-01)
M0098546	M0098546_1	Os01g0109201	Hypothetical gene. (Os01t0109201-01)
M0098640	M0098640_1	Os01g0109201	Hypothetical gene. (Os01t0109201-01)
M0067212	M0067212_2	Os01g0109300	Similar to predicted protein. (Os01t0109300-01)
M0067213	M0067213_1	Os01g0109300	Similar to predicted protein. (Os01t0109300-01)
M0073671	M0073671_1	Os01g0109300	Similar to predicted protein. (Os01t0109300-01)
M0098640	M0098640_1	Os01g0109300	Similar to predicted protein. (Os01t0109300-01)
M0022198	M0022198_1	Os01g0109500	Conserved hypothetical protein. (Os01t0109500-01)
M0049596	M0049596_2	Os01g0110800	Leucine-rich repeat%2C plant specific containing protein. (Os01t0110800-01)
M0068922	M0068922_1	Os01g0110800	Leucine-rich repeat%2C plant specific containing protein. (Os01t0110800-01)
M0025792	M0025792_2	Os01g0112000	Conserved hypothetical protein. (Os01t0112000-01)
M0094783	M0094783_1	Os01g0112050	Non-protein coding transcript. (Os01t0112050-01)
M0111231	M0111231_1	Os01g0112050	Non-protein coding transcript. (Os01t0112050-01)
M0113399	M0113399_1	Os01g0112050	Non-protein coding transcript. (Os01t0112050-01)
M0118983	M0118983_1	Os01g0112050	Non-protein coding transcript. (Os01t0112050-01)
M0118294	M0118294_1	Os01g0112100	Conserved hypothetical protein. (Os01t0112100-01)
M0097822	M0097822_2	Os01g0112300	Hypothetical conserved gene. (Os01t0112300-01)
M0098186	M0098186_1	Os01g0112300	Hypothetical conserved gene. (Os01t0112300-01)
M0098391	M0098391_1	Os01g0112300	Hypothetical conserved gene. (Os01t0112300-01)
M0093839	M0093839_1	Os01g0112500	Similar to Plakoglobin/armadillo/beta-catenin-like protein (Fragment). (Os01t0112500-01)%3BSimilar to Plakoglobin/armadillo/beta-catenin-like protein (Fragment). (Os01t0112500-02)
M0039333	M0039333_2	Os01g0113000	Hypothetical conserved gene. (Os01t0113000-00)
M0026134	M0026134_1	Os01g0113200	Similar to Receptor serine/threonine kinase. (Os01t0113200-01)
M0041218	M0041218_1	Os01g0113300	Similar to ARK protein (Fragment). (Os01t0113300-01)
M0041218	M0041218_2	Os01g0113300	Similar to ARK protein (Fragment). (Os01t0113300-01)
M0041218	M0041218_1	Os01g0113325	Hypothetical protein. (Os01t0113325-00)
M0041218	M0041218_2	Os01g0113325	Hypothetical protein. (Os01t0113325-00)
M0083859	M0083859_1	Os01g0113350	Hypothetical conserved gene. (Os01t0113350-00)
M0085306	M0085306_1	Os01g0113600	Hypothetical protein. (Os01t0113600-01)%3BHypothetical protein. (Os01t0113600-02)
M0085306	M0085306_1	Os01g0113650	Hypothetical conserved gene. (Os01t0113650-00)
M0097189	M0097189_1	Os01g0113700	Similar to Receptor-like kinase. (Os01t0113700-00)
M0097189	M0097189_1	Os01g0113750	Non-protein coding transcript. (Os01t0113750-00)
M0031314	M0031314_1	Os01g0114100	Similar to Protein kinase RLK17. (Os01t0114100-01)
M0031315	M0031315_1	Os01g0114100	Similar to Protein kinase RLK17. (Os01t0114100-01)
M0126999	M0126999_1	Os01g0114100	Similar to Protein kinase RLK17. (Os01t0114100-01)
M0031315	M0031315_1	Os01g0114150	Non-protein coding transcript. (Os01t0114150-00)
M0126999	M0126999_1	Os01g0114150	Non-protein coding transcript. (Os01t0114150-00)
M0011316	M0011316_1	Os01g0114200	Conserved hypothetical protein. (Os01t0114200-01)
M0011316	M0011316_1	Os01g0114300	Similar to Receptor-like protein kinase (Fragment). (Os01t0114300-01)
M0105215	M0105215_2	Os01g0114402	Hypothetical protein. (Os01t0114402-00)
M0120100	M0120100_1	Os01g0114550	Non-protein coding transcript. (Os01t0114550-01)
M0098621	M0098621_1	Os01g0114700	Similar to Receptor-like kinase. (Os01t0114700-00)
M0098713	M0098713_1	Os01g0114700	Similar to Receptor-like kinase. (Os01t0114700-00)
M0098042	M0098042_1	Os01g0115100	Hypothetical conserved gene. (Os01t0115100-01)
M0039355	M0039355_1	Os01g0115533	Non-protein coding transcript. (Os01t0115533-00)
M0039465	M0039465_1	Os01g0115533	Non-protein coding transcript. (Os01t0115533-00)
M0039355	M0039355_1	Os01g0115566	Similar to Receptor-like kinase. (Os01t0115566-00)
M0039465	M0039465_1	Os01g0115566	Similar to Receptor-like kinase. (Os01t0115566-00)
M0066838	M0066838_1	Os01g0115750	Similar to Receptor-like protein kinase. (Os01t0115750-00)
M0066838	M0066838_1	Os01g0115752	Non-protein coding transcript. (Os01t0115752-00)
M0114842	M0114842_2	Os01g0115900	Similar to Receptor-like protein kinase. (Os01t0115900-00)
M0118266	M0118266_1	Os01g0115900	Similar to Receptor-like protein kinase. (Os01t0115900-00)
M0114842	M0114842_2	Os01g0116100	Conserved hypothetical protein. (Os01t0116100-01)
M0118266	M0118266_1	Os01g0116100	Conserved hypothetical protein. (Os01t0116100-01)
M0054587	M0054587_1	Os01g0116400	Protein kinase%2C core domain containing protein. (Os01t0116400-01)
M0038981	M0038981_2	Os01g0116900	Protein kinase%2C catalytic domain domain containing protein. (Os01t0116900-00)
M0039025	M0039025_1	Os01g0116900	Protein kinase%2C catalytic domain domain containing protein. (Os01t0116900-00)
M0095280	M0095280_1	Os01g0116900	Protein kinase%2C catalytic domain domain containing protein. (Os01t0116900-00)
M0099225	M0099225_1	Os01g0116900	Protein kinase%2C catalytic domain domain containing protein. (Os01t0116900-00)
M0039025	M0039025_1	Os01g0116901	Hypothetical protein. (Os01t0116901-00)
M0067210	M0067210_1	Os01g0116901	Hypothetical protein. (Os01t0116901-00)
M0119356	M0119356_1	Os01g0117450	Hypothetical protein. (Os01t0117450-00)
M0071597	M0071597_1	Os01g0117700	Similar to LRK14. (Os01t0117700-00)
M0074328	M0074328_1	Os01g0117700	Similar to LRK14. (Os01t0117700-00)
M0114117	M0114117_1	Os01g0118000	Similar to Fructose-bisphosphate aldolase (EC 4.1.2.13) (Fragment). (Os01t0118000-01)
M0036781	M0036781_1	Os01g0118300	Similar to Phosphatidyl serine synthase. (Os01t0118300-01)
M0096387	M0096387_1	Os01g0118300	Similar to Phosphatidyl serine synthase. (Os01t0118300-01)
M0120967	M0120967_1	Os01g0118300	Similar to Phosphatidyl serine synthase. (Os01t0118300-01)
M0080460	M0080460_1	Os01g0118600	Similar to Hga5 protein. (Os01t0118600-00)
M0080461	M0080461_1	Os01g0118600	Similar to Hga5 protein. (Os01t0118600-00)
M0112965	M0112965_1	Os01g0118600	Similar to Hga5 protein. (Os01t0118600-00)
M0078785	M0078785_1	Os01g0119050	Non-protein coding transcript. (Os01t0119050-01)
M0030392	M0030392_1	Os01g0119100	Similar to Glycosyltransferase. (Os01t0119100-00)
M0014386	M0014386_1	Os01g0119500	Protein of unknown function DUF1618 domain containing protein. (Os01t0119500-01)
M0014414	M0014414_1	Os01g0119500	Protein of unknown function DUF1618 domain containing protein. (Os01t0119500-01)
M0014505	M0014505_1	Os01g0119500	Protein of unknown function DUF1618 domain containing protein. (Os01t0119500-01)
M0048347	M0048347_1	Os01g0119500	Protein of unknown function DUF1618 domain containing protein. (Os01t0119500-01)
M0058859	M0058859_2	Os01g0119500	Protein of unknown function DUF1618 domain containing protein. (Os01t0119500-01)
M0009996	M0009996_2	Os01g0120700	Similar to sarcoplasmic reticulum histidine-rich calcium-binding protein. (Os01t0120700-01)
M0087927	M0087927_1	Os01g0120700	Similar to sarcoplasmic reticulum histidine-rich calcium-binding protein. (Os01t0120700-01)
M0082736	M0082736_1	Os01g0121000	Conserved hypothetical protein. (Os01t0121000-01)
M0112150	M0112150_1	Os01g0121200	Zinc finger%2C RING/FYVE/PHD-type domain containing protein. (Os01t0121200-01)
M0030646	M0030646_1	Os01g0121300	Conserved hypothetical protein. (Os01t0121300-01)
M0044529	M0044529_1	Os01g0121300	Conserved hypothetical protein. (Os01t0121300-01)
M0030646	M0030646_1	Os01g0121400	Hypothetical protein. (Os01t0121400-00)
M0044529	M0044529_1	Os01g0121400	Hypothetical protein. (Os01t0121400-00)
M0081859	M0081859_1	Os01g0121600	Conserved hypothetical protein. (Os01t0121600-01)
M0050361	M0050361_1	Os01g0121700	ABC transporter-like domain containing protein. (Os01t0121700-01)
M0081859	M0081859_1	Os01g0121700	ABC transporter-like domain containing protein. (Os01t0121700-01)
M0072152	M0072152_1	Os01g0123700	Zinc finger%2C RING-type domain containing protein. (Os01t0123700-00)
M0043782	M0043782_1	Os01g0125550	Conserved hypothetical protein. (Os01t0125550-01)
M0113734	M0113734_1	Os01g0125550	Conserved hypothetical protein. (Os01t0125550-01)
M0072462	M0072462_1	Os01g0125800	Actin-interacting%2C WD40-repeat protein%2C Actin turnover (Os01t0125800-01)
M0083403	M0083403_1	Os01g0125800	Actin-interacting%2C WD40-repeat protein%2C Actin turnover (Os01t0125800-01)
M0106109	M0106109_1	Os01g0125800	Actin-interacting%2C WD40-repeat protein%2C Actin turnover (Os01t0125800-01)
M0072462	M0072462_1	Os01g0125850	Hypothetical protein. (Os01t0125850-00)
M0083403	M0083403_1	Os01g0125850	Hypothetical protein. (Os01t0125850-00)
M0106109	M0106109_1	Os01g0125850	Hypothetical protein. (Os01t0125850-00)
M0030096	M0030096_1	Os01g0125900	Ubiquitin-conjugating enzyme/RWD-like domain containing protein. (Os01t0125900-01)
M0030096	M0030096_2	Os01g0125900	Ubiquitin-conjugating enzyme/RWD-like domain containing protein. (Os01t0125900-01)
M0030096	M0030096_3	Os01g0125900	Ubiquitin-conjugating enzyme/RWD-like domain containing protein. (Os01t0125900-01)
M0068870	M0068870_1	Os01g0125900	Ubiquitin-conjugating enzyme/RWD-like domain containing protein. (Os01t0125900-01)
M0114976	M0114976_1	Os01g0128400	Protein of unknown function DUF2359%2C TMEM214 domain containing protein. (Os01t0128400-01)%3BSimilar to predicted protein. (Os01t0128400-02)
M0023578	M0023578_1	Os01g0128700	Conserved hypothetical protein. (Os01t0128700-01)
M0006259	M0006259_1	Os01g0128800	Similar to plant synaptotagmin. (Os01t0128800-01)
M0007674	M0007674_1	Os01g0129500	Protein of unknown function DUF1666 family protein. (Os01t0129500-02)
M0007674	M0007674_1	Os01g0129550	Hypothetical gene. (Os01t0129550-01)
M0072155	M0072155_1	Os01g0130000	Cation efflux protein family protein. (Os01t0130000-01)%3BSimilar to metal tolerance protein C3. (Os01t0130000-02)
M0072168	M0072168_1	Os01g0130000	Cation efflux protein family protein. (Os01t0130000-01)%3BSimilar to metal tolerance protein C3. (Os01t0130000-02)
M0072155	M0072155_1	Os01g0130100	Hypothetical gene. (Os01t0130100-01)
M0072168	M0072168_1	Os01g0130100	Hypothetical gene. (Os01t0130100-01)
M0101431	M0101431_1	Os01g0130400	Similar to Alpha-xylosidase precursor (Fragment). (Os01t0130400-01)
M0113524	M0113524_1	Os01g0130400	Similar to Alpha-xylosidase precursor (Fragment). (Os01t0130400-01)
M0115777	M0115777_1	Os01g0130900	Conserved hypothetical protein. (Os01t0130900-01)
M0068724	M0068724_1	Os01g0131250	Hypothetical gene. (Os01t0131250-01)
M0095890	M0095890_1	Os01g0131300	Conserved hypothetical protein. (Os01t0131300-01)
M0119206	M0119206_1	Os01g0131300	Conserved hypothetical protein. (Os01t0131300-01)
M0125475	M0125475_1	Os01g0131800	Signal peptidase 22 kDa subunit family protein. (Os01t0131800-01)
M0030062	M0030062_1	Os01g0131900	Similar to Wound-induced protease inhibitor (WIP1). (Os01t0131900-00)
M0058998	M0058998_1	Os01g0131900	Similar to Wound-induced protease inhibitor (WIP1). (Os01t0131900-00)
M0059018	M0059018_1	Os01g0131900	Similar to Wound-induced protease inhibitor (WIP1). (Os01t0131900-00)
M0016673	M0016673_1	Os01g0132050	Hypothetical protein. (Os01t0132050-01)
M0066272	M0066272_1	Os01g0132050	Hypothetical protein. (Os01t0132050-01)
M0014581	M0014581_1	Os01g0132100	Leucine-rich repeat domain containing protein. (Os01t0132100-00)
M0066272	M0066272_1	Os01g0132100	Leucine-rich repeat domain containing protein. (Os01t0132100-00)
M0009573	M0009573_1	Os01g0132500	Protein of unknown function DUF1639 domain containing protein. (Os01t0132500-01)
M0034791	M0034791_1	Os01g0132500	Protein of unknown function DUF1639 domain containing protein. (Os01t0132500-01)
M0121546	M0121546_1	Os01g0133100	Conserved hypothetical protein. (Os01t0133100-01)%3BHypothetical conserved gene. (Os01t0133100-02)
M0121557	M0121557_1	Os01g0133100	Conserved hypothetical protein. (Os01t0133100-01)%3BHypothetical conserved gene. (Os01t0133100-02)
M0083780	M0083780_1	Os01g0133500	Beta-lactamase-like domain containing protein. (Os01t0133500-01)%3BSimilar to predicted protein. (Os01t0133500-02)
M0126957	M0126957_1	Os01g0133832	Hypothetical gene. (Os01t0133832-00)
M0069704	M0069704_1	Os01g0133900	Similar to predicted protein. (Os01t0133900-00)
M0028668	M0028668_1	Os01g0134500	Similar to Delta-7-sterol-C5(6)-desaturase (EC 1.3.3.-) (Delta-7-C-5 sterol desaturase) (Delta7-sterol-C5-desaturase). (Os01t0134500-01)
M0124432	M0124432_1	Os01g0135600	Conserved hypothetical protein. (Os01t0135600-01)
M0074958	M0074958_2	Os01g0135800	Similar to Cytosolic class I small heat shock protein 3B (Fragment). (Os01t0135800-01)
M0017971	M0017971_2	Os01g0135900	Similar to Cytosolic class I small heat shock protein 3C (Fragment). (Os01t0135900-01)%3BLMW heat shock protein. (Os01t0135900-02)
M0097487	M0097487_1	Os01g0135900	Similar to Cytosolic class I small heat shock protein 3C (Fragment). (Os01t0135900-01)%3BLMW heat shock protein. (Os01t0135900-02)
M0031773	M0031773_1	Os01g0136000	Similar to Cytosolic class I small heat-shock protein HSP17.5. (Os01t0136000-00)
M0091217	M0091217_1	Os01g0136000	Similar to Cytosolic class I small heat-shock protein HSP17.5. (Os01t0136000-00)
M0096028	M0096028_1	Os01g0136000	Similar to Cytosolic class I small heat-shock protein HSP17.5. (Os01t0136000-00)
M0096039	M0096039_1	Os01g0136000	Similar to Cytosolic class I small heat-shock protein HSP17.5. (Os01t0136000-00)
M0091217	M0091217_1	Os01g0136050	Similar to 16.9 kDa heat shock protein. (Os01t0136050-00)
M0096028	M0096028_1	Os01g0136050	Similar to 16.9 kDa heat shock protein. (Os01t0136050-00)
M0096039	M0096039_1	Os01g0136050	Similar to 16.9 kDa heat shock protein. (Os01t0136050-00)
M0097802	M0097802_1	Os01g0136300	Conserved hypothetical protein. (Os01t0136300-01)
M0123733	M0123733_1	Os01g0136300	Conserved hypothetical protein. (Os01t0136300-01)
M0123770	M0123770_1	Os01g0136300	Conserved hypothetical protein. (Os01t0136300-01)
M0013094	M0013094_1	Os01g0136400	Protein kinase%2C core domain containing protein. (Os01t0136400-01)
M0043295	M0043295_1	Os01g0136400	Protein kinase%2C core domain containing protein. (Os01t0136400-01)
M0066012	M0066012_1	Os01g0136400	Protein kinase%2C core domain containing protein. (Os01t0136400-01)
M0067374	M0067374_1	Os01g0136400	Protein kinase%2C core domain containing protein. (Os01t0136400-01)
M0084613	M0084613_1	Os01g0136400	Protein kinase%2C core domain containing protein. (Os01t0136400-01)
M0066012	M0066012_1	Os01g0136500	Conserved hypothetical protein. (Os01t0136500-00)
M0067374	M0067374_1	Os01g0136500	Conserved hypothetical protein. (Os01t0136500-00)
M0013094	M0013094_1	Os01g0136502	Hypothetical protein. (Os01t0136502-00)
M0043295	M0043295_1	Os01g0136502	Hypothetical protein. (Os01t0136502-00)
M0048560	M0048560_1	Os01g0136700	Conserved hypothetical protein. (Os01t0136700-01)
M0119094	M0119094_1	Os01g0136700	Conserved hypothetical protein. (Os01t0136700-01)
M0072644	M0072644_1	Os01g0137125	Hypothetical protein. (Os01t0137125-00)
M0099582	M0099582_1	Os01g0137125	Hypothetical protein. (Os01t0137125-00)
M0099778	M0099778_1	Os01g0137125	Hypothetical protein. (Os01t0137125-00)
M0100569	M0100569_1	Os01g0137125	Hypothetical protein. (Os01t0137125-00)
M0050794	M0050794_1	Os01g0137150	Non-protein coding transcript. (Os01t0137150-01)
M0064480	M0064480_1	Os01g0137150	Non-protein coding transcript. (Os01t0137150-01)
M0099582	M0099582_1	Os01g0137150	Non-protein coding transcript. (Os01t0137150-01)
M0099582	M0099582_1	Os01g0137200	Hypothetical conserved gene. (Os01t0137200-00)
M0037274	M0037274_1	Os01g0137266	Hypothetical protein. (Os01t0137266-00)
M0038635	M0038635_2	Os01g0137266	Hypothetical protein. (Os01t0137266-00)
M0037274	M0037274_1	Os01g0137282	Conserved hypothetical protein. (Os01t0137282-00)
M0038635	M0038635_2	Os01g0137282	Conserved hypothetical protein. (Os01t0137282-00)
M0095678	M0095678_1	Os01g0137300	Hypothetical protein. (Os01t0137300-01)
M0037274	M0037274_1	Os01g0137400	Protein kinase%2C catalytic domain domain containing protein. (Os01t0137400-00)
M0038635	M0038635_2	Os01g0137400	Protein kinase%2C catalytic domain domain containing protein. (Os01t0137400-00)
M0050794	M0050794_1	Os01g0137400	Protein kinase%2C catalytic domain domain containing protein. (Os01t0137400-00)
M0064480	M0064480_1	Os01g0137400	Protein kinase%2C catalytic domain domain containing protein. (Os01t0137400-00)
M0072644	M0072644_1	Os01g0137400	Protein kinase%2C catalytic domain domain containing protein. (Os01t0137400-00)
M0095678	M0095678_1	Os01g0137400	Protein kinase%2C catalytic domain domain containing protein. (Os01t0137400-00)
M0098603	M0098603_1	Os01g0137400	Protein kinase%2C catalytic domain domain containing protein. (Os01t0137400-00)
M0098695	M0098695_1	Os01g0137400	Protein kinase%2C catalytic domain domain containing protein. (Os01t0137400-00)
M0099582	M0099582_1	Os01g0137400	Protein kinase%2C catalytic domain domain containing protein. (Os01t0137400-00)
M0099778	M0099778_1	Os01g0137400	Protein kinase%2C catalytic domain domain containing protein. (Os01t0137400-00)
M0100569	M0100569_1	Os01g0137400	Protein kinase%2C catalytic domain domain containing protein. (Os01t0137400-00)
M0053929	M0053929_1	Os01g0137500	Protein kinase%2C catalytic domain domain containing protein. (Os01t0137500-01)
M0065512	M0065512_1	Os01g0137500	Protein kinase%2C catalytic domain domain containing protein. (Os01t0137500-01)
M0058505	M0058505_2	Os01g0137550	Similar to H0215A08.3 protein. (Os01t0137550-01)
M0065512	M0065512_1	Os01g0137550	Similar to H0215A08.3 protein. (Os01t0137550-01)
M0012007	M0012007_1	Os01g0138100	Conserved hypothetical protein. (Os01t0138100-01)
M0074297	M0074297_1	Os01g0138100	Conserved hypothetical protein. (Os01t0138100-01)
M0104778	M0104778_1	Os01g0138500	Protein of unknown function DUF789 family protein. (Os01t0138500-01)
M0117652	M0117652_1	Os01g0139600	Similar to Lipid phosphate phosphatase 2 (EC 3.1.3.-) (AtLPP2) (Phosphatidic acid phosphatase 2) (AtPAP2) (Prenyl diphosphate phosphatase). (Os01t0139600-01)
M0105741	M0105741_1	Os01g0139900	Conserved hypothetical protein. (Os01t0139900-01)
M0052951	M0052951_1	Os01g0140100	Peptidase A1 domain containing protein. (Os01t0140100-01)
M0124015	M0124015_1	Os01g0140400	Similar to leucine-rich repeat protein-related. (Os01t0140400-01)%3BLeucine-rich repeat%2C N-terminal domain containing protein. (Os01t0140400-02)
M0091118	M0091118_1	Os01g0141100	Similar to Salt-induced AAA-Type ATPase. (Os01t0141100-01)%3BSimilar to Vacuolar sorting protein 4b. (Os01t0141100-02)
M0109755	M0109755_1	Os01g0141100	Similar to Salt-induced AAA-Type ATPase. (Os01t0141100-01)%3BSimilar to Vacuolar sorting protein 4b. (Os01t0141100-02)
M0109764	M0109764_1	Os01g0141150	Hypothetical gene. (Os01t0141150-00)
M0079117	M0079117_1	Os01g0142500	Homeodomain-like containing protein. (Os01t0142500-01)
M0040847	M0040847_1	Os01g0142600	Conserved hypothetical protein. (Os01t0142600-01)
M0028634	M0028634_1	Os01g0143100	Adenine nucleotide translocator 1 domain containing protein. (Os01t0143100-01)
M0068407	M0068407_1	Os01g0144200	Vacuolar import and degradation protein Vid24 domain containing protein. (Os01t0144200-01)
M0077871	M0077871_1	Os01g0147600	Conserved hypothetical protein. (Os01t0147600-00)
M0077871	M0077871_1	Os01g0147650	Non-protein coding transcript. (Os01t0147650-00)
M0048821	M0048821_1	Os01g0147700	Region of unknown function XH domain containing protein. (Os01t0147700-01)
M0104364	M0104364_1	Os01g0147700	Region of unknown function XH domain containing protein. (Os01t0147700-01)
M0105341	M0105341_1	Os01g0147700	Region of unknown function XH domain containing protein. (Os01t0147700-01)
M0105390	M0105390_1	Os01g0147700	Region of unknown function XH domain containing protein. (Os01t0147700-01)
M0036480	M0036480_1	Os01g0148050	Hypothetical conserved gene. (Os01t0148050-01)
M0075686	M0075686_1	Os01g0148050	Hypothetical conserved gene. (Os01t0148050-01)
M0092347	M0092347_1	Os01g0148050	Hypothetical conserved gene. (Os01t0148050-01)
M0101260	M0101260_1	Os01g0148200	Hypothetical protein. (Os01t0148200-01)
M0107100	M0107100_2	Os01g0148200	Hypothetical protein. (Os01t0148200-01)
M0045915	M0045915_1	Os01g0148500	Protein of unknown function DUF1677%2C Oryza sativa family protein. (Os01t0148500-01)
M0061563	M0061563_1	Os01g0148700	Protein of unknown function DUF1677%2C Oryza sativa family protein. (Os01t0148700-01)%3BProtein of unknown function DUF1677%2C Oryza sativa family protein. (Os01t0148700-02)
M0016098	M0016098_1	Os01g0149500	NBS-LRR domain-containing protein%2C Rice blast disease resistance (Os01t0149500-01)
M0022949	M0022949_1	Os01g0149500	NBS-LRR domain-containing protein%2C Rice blast disease resistance (Os01t0149500-01)
M0025714	M0025714_1	Os01g0149500	NBS-LRR domain-containing protein%2C Rice blast disease resistance (Os01t0149500-01)
M0096843	M0096843_1	Os01g0149500	NBS-LRR domain-containing protein%2C Rice blast disease resistance (Os01t0149500-01)
M0096884	M0096884_1	Os01g0149500	NBS-LRR domain-containing protein%2C Rice blast disease resistance (Os01t0149500-01)
M0034263	M0034263_1	Os01g0149800	Metallothionein-like protein type 2. (Os01t0149800-01)
M0063161	M0063161_1	Os01g0149900	Conserved hypothetical protein. (Os01t0149900-01)
M0001760	M0001760_2	Os01g0150000	Similar to Synaptic glycoprotein SC2. (Os01t0150000-01)%3B3-oxo-5-alpha-steroid 4-dehydrogenase%2C C-terminal domain containing protein. (Os01t0150000-02)
M0112188	M0112188_1	Os01g0150400	Similar to 3-hydroxyacyl-CoA dehydratase PASTICCINO 2A. (Os01t0150400-00)
M0038665	M0038665_1	Os01g0150500	Similar to 3-hydroxyacyl-CoA dehydratase PASTICCINO 2A. (Os01t0150500-00)
M0082509	M0082509_1	Os01g0150500	Similar to 3-hydroxyacyl-CoA dehydratase PASTICCINO 2A. (Os01t0150500-00)
M0015326	M0015326_1	Os01g0150900	Conserved hypothetical protein. (Os01t0150900-01)
M0023828	M0023828_1	Os01g0150900	Conserved hypothetical protein. (Os01t0150900-01)
M0075018	M0075018_1	Os01g0150900	Conserved hypothetical protein. (Os01t0150900-01)
M0075018	M0075018_1	Os01g0150950	Conserved hypothetical protein. (Os01t0150950-00)
M0038961	M0038961_1	Os01g0151100	HSP20-like chaperone domain containing protein. (Os01t0151100-01)
M0039389	M0039389_1	Os01g0151100	HSP20-like chaperone domain containing protein. (Os01t0151100-01)
M0000668	M0000668_1	Os01g0151500	Similar to GGT4 (GAMMA-GLUTAMYL TRANSPEPTIDASE 4)%3B gamma-glutamyltransferase/ glutathione gamma-glutamylcysteinyltransferase. (Os01t0151500-00)
M0029450	M0029450_1	Os01g0152000	Protein kinase%2C core domain containing protein. (Os01t0152000-01)
M0111425	M0111425_1	Os01g0152000	Protein kinase%2C core domain containing protein. (Os01t0152000-01)
M0119149	M0119149_1	Os01g0152000	Protein kinase%2C core domain containing protein. (Os01t0152000-01)
M0029450	M0029450_2	Os01g0152050	Hypothetical protein. (Os01t0152050-00)
M0111425	M0111425_1	Os01g0152050	Hypothetical protein. (Os01t0152050-00)
M0119149	M0119149_1	Os01g0152050	Hypothetical protein. (Os01t0152050-00)
M0062212	M0062212_1	Os01g0152800	Protein kinase%2C core domain containing protein. (Os01t0152800-01)
M0062212	M0062212_1	Os01g0152850	Hypothetical protein. (Os01t0152850-00)
M0066986	M0066986_2	Os01g0152900	Similar to Histone H2B.1. (Os01t0152900-00)
M0102029	M0102029_1	Os01g0152900	Similar to Histone H2B.1. (Os01t0152900-00)
M0102041	M0102041_3	Os01g0152900	Similar to Histone H2B.1. (Os01t0152900-00)
M0111485	M0111485_1	Os01g0152951	Hypothetical conserved gene. (Os01t0152951-00)
M0048708	M0048708_1	Os01g0153250	Hypothetical conserved gene. (Os01t0153250-00)
M0048708	M0048708_2	Os01g0153275	Hypothetical protein. (Os01t0153275-00)
M0023559	M0023559_1	Os01g0153300	Similar to Histone H2B.1. (Os01t0153300-00)
M0044117	M0044117_1	Os01g0154000	Conserved hypothetical protein. (Os01t0154000-01)
M0116909	M0116909_1	Os01g0154000	Conserved hypothetical protein. (Os01t0154000-01)
M0081712	M0081712_1	Os01g0154600	Protein of unknown function DUF674 domain containing protein. (Os01t0154600-01)
M0051634	M0051634_1	Os01g0155000	Alpha/beta hydrolase fold-3 domain containing protein. (Os01t0155000-02)
M0068653	M0068653_1	Os01g0155200	Similar to H0525E10.8 protein. (Os01t0155200-00)
M0104815	M0104815_1	Os01g0155200	Similar to H0525E10.8 protein. (Os01t0155200-00)
M0105748	M0105748_1	Os01g0155200	Similar to H0525E10.8 protein. (Os01t0155200-00)
M0107898	M0107898_1	Os01g0155200	Similar to H0525E10.8 protein. (Os01t0155200-00)
M0093709	M0093709_1	Os01g0156300	Similar to Cappuccino protein. (Os01t0156300-01)
M0107611	M0107611_1	Os01g0157800	Heat shock protein DnaJ%2C N-terminal domain containing protein. (Os01t0157800-01)
M0116752	M0116752_1	Os01g0158000	Importin alpha-2 subunit. (Os01t0158000-01)%3BImportin alpha-2 subunit. (Os01t0158000-02)
M0117885	M0117885_1	Os01g0158000	Importin alpha-2 subunit. (Os01t0158000-01)%3BImportin alpha-2 subunit. (Os01t0158000-02)
M0047770	M0047770_1	Os01g0158800	Similar to PHD finger protein. (Os01t0158800-00)
M0027096	M0027096_1	Os01g0159300	Zinc finger%2C RING/FYVE/PHD-type domain containing protein. (Os01t0159300-01)
M0057595	M0057595_1	Os01g0159300	Zinc finger%2C RING/FYVE/PHD-type domain containing protein. (Os01t0159300-01)
M0099346	M0099346_1	Os01g0159300	Zinc finger%2C RING/FYVE/PHD-type domain containing protein. (Os01t0159300-01)
M0112561	M0112561_1	Os01g0159400	Similar to Acyl-coenzyme A oxidase 4%2C peroxisomal (EC 1.3.3.6) (AOX 4) (Short- chain acyl-CoA oxidase) (SAOX) (AtCX4) (G6p) (AtG6). (Os01t0159400-01)
M0032859	M0032859_1	Os01g0159500	Rapid ALkalinization Factor domain containing protein. (Os01t0159500-01)
M0122381	M0122381_1	Os01g0159500	Rapid ALkalinization Factor domain containing protein. (Os01t0159500-01)
M0107129	M0107129_1	Os01g0160100	Similar to Pyruvate decarboxylase isozyme 2 (EC 4.1.1.1) (PDC) (Fragment). (Os01t0160100-01)
M0107129	M0107129_1	Os01g0160150	Hypothetical protein. (Os01t0160150-00)
M0117854	M0117854_1	Os01g0160700	Leucine-rich repeat%2C N-terminal domain containing protein. (Os01t0160700-00)
M0114226	M0114226_1	Os01g0160800	Similar to Protein synthesis inhibitor II (EC 3.2.2.22) (Ribosome-inactivating protein II) (rRNA N-glycosidase). (Os01t0160800-01)
M0002937	M0002937_1	Os01g0161200	Hypothetical protein. (Os01t0161200-01)
M0052102	M0052102_1	Os01g0161200	Hypothetical protein. (Os01t0161200-01)
M0002937	M0002937_1	Os01g0161300	Hypothetical conserved gene. (Os01t0161300-00)
M0052102	M0052102_1	Os01g0161300	Hypothetical conserved gene. (Os01t0161300-00)
M0105618	M0105618_1	Os01g0163450	Hypothetical gene. (Os01t0163450-01)
M0029007	M0029007_1	Os01g0164900	BRCA2 repeat containing protein. (Os01t0164900-01)
M0023248	M0023248_1	Os01g0165200	Kelch-type beta propeller domain containing protein. (Os01t0165200-01)%3BSimilar to KEAP1. (Os01t0165200-02)
M0023346	M0023346_1	Os01g0165200	Kelch-type beta propeller domain containing protein. (Os01t0165200-01)%3BSimilar to KEAP1. (Os01t0165200-02)
M0028075	M0028075_1	Os01g0165200	Kelch-type beta propeller domain containing protein. (Os01t0165200-01)%3BSimilar to KEAP1. (Os01t0165200-02)
M0028674	M0028674_3	Os01g0165200	Kelch-type beta propeller domain containing protein. (Os01t0165200-01)%3BSimilar to KEAP1. (Os01t0165200-02)
M0028675	M0028675_1	Os01g0165200	Kelch-type beta propeller domain containing protein. (Os01t0165200-01)%3BSimilar to KEAP1. (Os01t0165200-02)
M0028768	M0028768_1	Os01g0165200	Kelch-type beta propeller domain containing protein. (Os01t0165200-01)%3BSimilar to KEAP1. (Os01t0165200-02)
M0036372	M0036372_1	Os01g0165200	Kelch-type beta propeller domain containing protein. (Os01t0165200-01)%3BSimilar to KEAP1. (Os01t0165200-02)
M0056125	M0056125_1	Os01g0165200	Kelch-type beta propeller domain containing protein. (Os01t0165200-01)%3BSimilar to KEAP1. (Os01t0165200-02)
M0056513	M0056513_1	Os01g0165200	Kelch-type beta propeller domain containing protein. (Os01t0165200-01)%3BSimilar to KEAP1. (Os01t0165200-02)
M0056514	M0056514_1	Os01g0165200	Kelch-type beta propeller domain containing protein. (Os01t0165200-01)%3BSimilar to KEAP1. (Os01t0165200-02)
M0056709	M0056709_1	Os01g0165200	Kelch-type beta propeller domain containing protein. (Os01t0165200-01)%3BSimilar to KEAP1. (Os01t0165200-02)
M0058684	M0058684_1	Os01g0165200	Kelch-type beta propeller domain containing protein. (Os01t0165200-01)%3BSimilar to KEAP1. (Os01t0165200-02)
M0065422	M0065422_1	Os01g0165200	Kelch-type beta propeller domain containing protein. (Os01t0165200-01)%3BSimilar to KEAP1. (Os01t0165200-02)
M0066462	M0066462_1	Os01g0165200	Kelch-type beta propeller domain containing protein. (Os01t0165200-01)%3BSimilar to KEAP1. (Os01t0165200-02)
M0066538	M0066538_1	Os01g0165200	Kelch-type beta propeller domain containing protein. (Os01t0165200-01)%3BSimilar to KEAP1. (Os01t0165200-02)
M0067131	M0067131_1	Os01g0165200	Kelch-type beta propeller domain containing protein. (Os01t0165200-01)%3BSimilar to KEAP1. (Os01t0165200-02)
M0075194	M0075194_1	Os01g0165200	Kelch-type beta propeller domain containing protein. (Os01t0165200-01)%3BSimilar to KEAP1. (Os01t0165200-02)
M0075200	M0075200_2	Os01g0165200	Kelch-type beta propeller domain containing protein. (Os01t0165200-01)%3BSimilar to KEAP1. (Os01t0165200-02)
M0075255	M0075255_1	Os01g0165200	Kelch-type beta propeller domain containing protein. (Os01t0165200-01)%3BSimilar to KEAP1. (Os01t0165200-02)
M0075292	M0075292_2	Os01g0165200	Kelch-type beta propeller domain containing protein. (Os01t0165200-01)%3BSimilar to KEAP1. (Os01t0165200-02)
M0075346	M0075346_2	Os01g0165200	Kelch-type beta propeller domain containing protein. (Os01t0165200-01)%3BSimilar to KEAP1. (Os01t0165200-02)
M0075736	M0075736_1	Os01g0165200	Kelch-type beta propeller domain containing protein. (Os01t0165200-01)%3BSimilar to KEAP1. (Os01t0165200-02)
M0075760	M0075760_2	Os01g0165200	Kelch-type beta propeller domain containing protein. (Os01t0165200-01)%3BSimilar to KEAP1. (Os01t0165200-02)
M0076210	M0076210_1	Os01g0165200	Kelch-type beta propeller domain containing protein. (Os01t0165200-01)%3BSimilar to KEAP1. (Os01t0165200-02)
M0088794	M0088794_1	Os01g0165200	Kelch-type beta propeller domain containing protein. (Os01t0165200-01)%3BSimilar to KEAP1. (Os01t0165200-02)
M0108672	M0108672_1	Os01g0165200	Kelch-type beta propeller domain containing protein. (Os01t0165200-01)%3BSimilar to KEAP1. (Os01t0165200-02)
M0028710	M0028710_1	Os01g0165800	DNA-binding HORMA domain containing protein. (Os01t0165800-01)
M0028711	M0028711_1	Os01g0165800	DNA-binding HORMA domain containing protein. (Os01t0165800-01)
M0028712	M0028712_2	Os01g0165800	DNA-binding HORMA domain containing protein. (Os01t0165800-01)
M0097017	M0097017_1	Os01g0165800	DNA-binding HORMA domain containing protein. (Os01t0165800-01)
M0069562	M0069562_2	Os01g0166800	Similar to ETG1 (E2F TARGET GENE 1). (Os01t0166800-01)
M0078841	M0078841_1	Os01g0167500	Protein of unknown function DUF250 domain containing protein. (Os01t0167500-01)
M0100332	M0100332_1	Os01g0168000	Hypothetical protein. (Os01t0168000-01)
M0064630	M0064630_2	Os01g0168300	Conserved hypothetical protein. (Os01t0168300-01)
M0097188	M0097188_1	Os01g0169500	Armadillo-type fold domain containing protein. (Os01t0169500-01)%3BHypothetical conserved gene. (Os01t0169500-02)
M0097209	M0097209_1	Os01g0169500	Armadillo-type fold domain containing protein. (Os01t0169500-01)%3BHypothetical conserved gene. (Os01t0169500-02)
M0100956	M0100956_1	Os01g0169500	Armadillo-type fold domain containing protein. (Os01t0169500-01)%3BHypothetical conserved gene. (Os01t0169500-02)
M0120110	M0120110_1	Os01g0169500	Armadillo-type fold domain containing protein. (Os01t0169500-01)%3BHypothetical conserved gene. (Os01t0169500-02)
M0030204	M0030204_1	Os01g0169900	Protein of unknown function DUF1421 family protein. (Os01t0169900-01)
M0030204	M0030204_2	Os01g0169900	Protein of unknown function DUF1421 family protein. (Os01t0169900-01)
M0069411	M0069411_1	Os01g0169900	Protein of unknown function DUF1421 family protein. (Os01t0169900-01)
M0078620	M0078620_1	Os01g0169900	Protein of unknown function DUF1421 family protein. (Os01t0169900-01)
M0118779	M0118779_1	Os01g0170051	Hypothetical protein. (Os01t0170051-00)
M0036804	M0036804_1	Os01g0170100	D111/G-patch domain containing protein. (Os01t0170100-01)
M0036978	M0036978_1	Os01g0170100	D111/G-patch domain containing protein. (Os01t0170100-01)
M0001933	M0001933_3	Os01g0170300	Serine/threonine protein kinase-related domain containing protein. (Os01t0170300-01)
M0002749	M0002749_1	Os01g0170300	Serine/threonine protein kinase-related domain containing protein. (Os01t0170300-01)
M0002750	M0002750_2	Os01g0170300	Serine/threonine protein kinase-related domain containing protein. (Os01t0170300-01)
M0002753	M0002753_1	Os01g0170300	Serine/threonine protein kinase-related domain containing protein. (Os01t0170300-01)
M0002876	M0002876_1	Os01g0170300	Serine/threonine protein kinase-related domain containing protein. (Os01t0170300-01)
M0003058	M0003058_1	Os01g0170300	Serine/threonine protein kinase-related domain containing protein. (Os01t0170300-01)
M0003058	M0003058_2	Os01g0170300	Serine/threonine protein kinase-related domain containing protein. (Os01t0170300-01)
M0123148	M0123148_1	Os01g0170300	Serine/threonine protein kinase-related domain containing protein. (Os01t0170300-01)
M0123170	M0123170_1	Os01g0170300	Serine/threonine protein kinase-related domain containing protein. (Os01t0170300-01)
M0124380	M0124380_1	Os01g0170500	Protein of unknown function DUF239%2C plant domain containing protein. (Os01t0170500-01)
M0116955	M0116955_1	Os01g0170600	Hypothetical conserved gene. (Os01t0170600-01)%3BUspA domain containing protein. (Os01t0170600-02)
M0025683	M0025683_1	Os01g0170700	Thiol-activated cytolysin family protein. (Os01t0170700-01)
M0031088	M0031088_1	Os01g0170700	Thiol-activated cytolysin family protein. (Os01t0170700-01)
M0076138	M0076138_1	Os01g0170700	Thiol-activated cytolysin family protein. (Os01t0170700-01)
M0117775	M0117775_1	Os01g0171200	Conserved hypothetical protein. (Os01t0171200-01)%3BConserved hypothetical protein. (Os01t0171200-02)
M0122025	M0122025_1	Os01g0171200	Conserved hypothetical protein. (Os01t0171200-01)%3BConserved hypothetical protein. (Os01t0171200-02)
M0036756	M0036756_1	Os01g0172000	Glycosyltransferase%2C ALG3 domain containing protein. (Os01t0172000-01)
M0097229	M0097229_1	Os01g0172000	Glycosyltransferase%2C ALG3 domain containing protein. (Os01t0172000-01)
M0053519	M0053519_1	Os01g0172900	Glycoside hydrolase%2C family 28 domain containing protein. (Os01t0172900-00)
M0028190	M0028190_2	Os01g0173000	Putative thiol-disulphide oxidoreductase DCC domain containing protein. (Os01t0173000-01)
M0053519	M0053519_1	Os01g0173000	Putative thiol-disulphide oxidoreductase DCC domain containing protein. (Os01t0173000-01)
M0055404	M0055404_2	Os01g0173100	Alba%2C DNA/RNA-binding protein family protein. (Os01t0173100-01)
M0119377	M0119377_1	Os01g0173100	Alba%2C DNA/RNA-binding protein family protein. (Os01t0173100-01)
M0097688	M0097688_1	Os01g0173600	Glyoxalase/bleomycin resistance protein/dioxygenase domain containing protein. (Os01t0173600-00)
M0016783	M0016783_1	Os01g0173900	Similar to MRP-like ABC transporter. (Os01t0173900-01)
M0079916	M0079916_1	Os01g0173900	Similar to MRP-like ABC transporter. (Os01t0173900-01)
M0079918	M0079918_1	Os01g0173900	Similar to MRP-like ABC transporter. (Os01t0173900-01)
M0083999	M0083999_1	Os01g0173900	Similar to MRP-like ABC transporter. (Os01t0173900-01)
M0008358	M0008358_1	Os01g0174000	Similar to BZIP transcription factor (Fragment). (Os01t0174000-00)
M0125946	M0125946_1	Os01g0174000	Similar to BZIP transcription factor (Fragment). (Os01t0174000-00)
M0008767	M0008767_1	Os01g0174400	Hypothetical gene. (Os01t0174400-01)
M0008767	M0008767_1	Os01g0174500	Metridin-like ShK toxin domain containing protein. (Os01t0174500-01)%3BSimilar to cDNA clone:J023048G08%2C full insert sequence. (Os01t0174500-02)
M0073537	M0073537_1	Os01g0174600	Zinc finger%2C CCCH-type domain containing protein. (Os01t0174600-01)
M0074592	M0074592_1	Os01g0174700	Similar to Akt (Fragment). (Os01t0174700-01)%3BSimilar to predicted protein. (Os01t0174700-03)
M0074729	M0074729_1	Os01g0174700	Similar to Akt (Fragment). (Os01t0174700-01)%3BSimilar to predicted protein. (Os01t0174700-03)
M0120406	M0120406_1	Os01g0175500	Protein of unknown function DUF1618 domain containing protein. (Os01t0175500-01)
M0069699	M0069699_1	Os01g0175600	Boron (B) transporter (Os01t0175600-01)
M0086318	M0086318_1	Os01g0175600	Boron (B) transporter (Os01t0175600-01)
M0079219	M0079219_1	Os01g0175633	Hypothetical protein. (Os01t0175633-00)
M0086318	M0086318_1	Os01g0175633	Hypothetical protein. (Os01t0175633-00)
M0051693	M0051693_1	Os01g0175700	Boron (B) transporter (Os01t0175700-01)
M0051693	M0051693_1	Os01g0175733	Hypothetical protein. (Os01t0175733-00)
M0062300	M0062300_1	Os01g0177200	Similar to Ubiquitin-specific protease 14. (Os01t0177200-01)
M0102455	M0102455_1	Os01g0177900	ATP-binding cassette transporter%2C Cuticle formation%2C Defense response (Os01t0177900-01)%3BSimilar to Pleiotropic drug resistance protein 6. (Os01t0177900-02)
M0102455	M0102455_2	Os01g0177900	ATP-binding cassette transporter%2C Cuticle formation%2C Defense response (Os01t0177900-01)%3BSimilar to Pleiotropic drug resistance protein 6. (Os01t0177900-02)
M0100901	M0100901_1	Os01g0178100	Region of unknown function DUF1767 domain containing protein. (Os01t0178100-01)
M0006077	M0006077_1	Os01g0178200	Similar to integral membrane family protein. (Os01t0178200-00)
M0054701	M0054701_1	Os01g0178200	Similar to integral membrane family protein. (Os01t0178200-00)
M0121658	M0121658_1	Os01g0178200	Similar to integral membrane family protein. (Os01t0178200-00)
M0123753	M0123753_1	Os01g0178200	Similar to integral membrane family protein. (Os01t0178200-00)
M0005817	M0005817_1	Os01g0178500	Similar to Auxin-responsive protein (Aux/IAA) (Fragment). (Os01t0178500-02)
M0030159	M0030159_1	Os01g0178500	Similar to Auxin-responsive protein (Aux/IAA) (Fragment). (Os01t0178500-02)
M0027384	M0027384_1	Os01g0178700	Similar to Protein binding protein. (Os01t0178700-01)
M0027384	M0027384_2	Os01g0178775	Non-protein coding transcript. (Os01t0178775-00)
M0089149	M0089149_1	Os01g0179200	Syntaxin%2C N-terminal domain containing protein. (Os01t0179200-01)
M0113208	M0113208_1	Os01g0179200	Syntaxin%2C N-terminal domain containing protein. (Os01t0179200-01)
M0043664	M0043664_1	Os01g0179300	Similar to BRI1-KD interacting protein 128 (Fragment). (Os01t0179300-01)%3BNon-protein coding transcript. (Os01t0179300-02)
M0118523	M0118523_2	Os01g0179300	Similar to BRI1-KD interacting protein 128 (Fragment). (Os01t0179300-01)%3BNon-protein coding transcript. (Os01t0179300-02)
M0059958	M0059958_1	Os01g0179600	UDP-glucuronosyl/UDP-glucosyltransferase family protein. (Os01t0179600-01)
M0082374	M0082374_1	Os01g0179700	Similar to GTP-binding protein YPTM2. (Os01t0179700-01)
M0108431	M0108431_1	Os01g0179700	Similar to GTP-binding protein YPTM2. (Os01t0179700-01)
M0125462	M0125462_1	Os01g0179800	TMS membrane protein/tumour differentially expressed protein family protein. (Os01t0179800-01)
M0125498	M0125498_1	Os01g0179800	TMS membrane protein/tumour differentially expressed protein family protein. (Os01t0179800-01)
M0095493	M0095493_1	Os01g0179901	Conserved hypothetical protein. (Os01t0179901-01)
M0112645	M0112645_1	Os01g0179901	Conserved hypothetical protein. (Os01t0179901-01)
M0112980	M0112980_1	Os01g0179901	Conserved hypothetical protein. (Os01t0179901-01)
M0056051	M0056051_1	Os01g0180700	Hypothetical conserved gene. (Os01t0180700-01)
M0079008	M0079008_1	Os01g0180700	Hypothetical conserved gene. (Os01t0180700-01)
M0064908	M0064908_1	Os01g0181000	Frigida-like domain containing protein. (Os01t0181000-00)
M0070001	M0070001_2	Os01g0181000	Frigida-like domain containing protein. (Os01t0181000-00)
M0079035	M0079035_2	Os01g0181000	Frigida-like domain containing protein. (Os01t0181000-00)
M0079362	M0079362_1	Os01g0181000	Frigida-like domain containing protein. (Os01t0181000-00)
M0027883	M0027883_1	Os01g0181166	Hypothetical gene. (Os01t0181166-00)
M0056402	M0056402_2	Os01g0181166	Hypothetical gene. (Os01t0181166-00)
M0020029	M0020029_1	Os01g0182100	Protein of unknown function DUF1618 domain containing protein. (Os01t0182100-01)
M0100292	M0100292_1	Os01g0182100	Protein of unknown function DUF1618 domain containing protein. (Os01t0182100-01)
M0014661	M0014661_1	Os01g0182200	Similar to cDNA clone:001-208-D07%2C full insert sequence. (Os01t0182200-01)%3BSimilar to Small basic membrane integral protein ZmSIP1-2. (Os01t0182200-02)
M0067423	M0067423_1	Os01g0182600	GIGANTEA protein. (Os01t0182600-01)%3BGIGANTEA protein. (Os01t0182600-03)
M0098667	M0098667_1	Os01g0182600	GIGANTEA protein. (Os01t0182600-01)%3BGIGANTEA protein. (Os01t0182600-03)
M0098750	M0098750_1	Os01g0182600	GIGANTEA protein. (Os01t0182600-01)%3BGIGANTEA protein. (Os01t0182600-03)
M0105485	M0105485_1	Os01g0182600	GIGANTEA protein. (Os01t0182600-01)%3BGIGANTEA protein. (Os01t0182600-03)
M0122091	M0122091_1	Os01g0182600	GIGANTEA protein. (Os01t0182600-01)%3BGIGANTEA protein. (Os01t0182600-03)
M0065166	M0065166_1	Os01g0183100	Cytochrome cd1-nitrite reductase-like%2C C-terminal haem d1 domain containing protein. (Os01t0183100-01)
M0015529	M0015529_1	Os01g0183300	Endonuclease/exonuclease/phosphatase domain containing protein. (Os01t0183300-01)
M0015530	M0015530_1	Os01g0183300	Endonuclease/exonuclease/phosphatase domain containing protein. (Os01t0183300-01)
M0063995	M0063995_1	Os01g0183400	Histone-fold domain containing protein. (Os01t0183400-00)
M0060562	M0060562_2	Os01g0185250	Hypothetical gene. (Os01t0185250-01)
M0126015	M0126015_1	Os01g0185250	Hypothetical gene. (Os01t0185250-01)
M0127026	M0127026_1	Os01g0185250	Hypothetical gene. (Os01t0185250-01)
M0060562	M0060562_2	Os01g0185300	Transferase family protein. (Os01t0185300-01)%3BSimilar to 3-N-debenzoyl-2-deoxytaxol N-benzoyltransferase. (Os01t0185300-02)
M0083945	M0083945_1	Os01g0185300	Transferase family protein. (Os01t0185300-01)%3BSimilar to 3-N-debenzoyl-2-deoxytaxol N-benzoyltransferase. (Os01t0185300-02)
M0122696	M0122696_1	Os01g0185300	Transferase family protein. (Os01t0185300-01)%3BSimilar to 3-N-debenzoyl-2-deoxytaxol N-benzoyltransferase. (Os01t0185300-02)
M0126015	M0126015_1	Os01g0185300	Transferase family protein. (Os01t0185300-01)%3BSimilar to 3-N-debenzoyl-2-deoxytaxol N-benzoyltransferase. (Os01t0185300-02)
M0127531	M0127531_1	Os01g0185300	Transferase family protein. (Os01t0185300-01)%3BSimilar to 3-N-debenzoyl-2-deoxytaxol N-benzoyltransferase. (Os01t0185300-02)
M0083945	M0083945_1	Os01g0185350	Non-protein coding transcript. (Os01t0185350-01)
M0041292	M0041292_1	Os01g0185500	Protein of unknown function DUF1637 domain containing protein. (Os01t0185500-00)
M0001488	M0001488_1	Os01g0186600	Conserved hypothetical protein. (Os01t0186600-01)
M0033953	M0033953_1	Os01g0186700	Similar to Protein kinase GhCLK1 (Fragment). (Os01t0186700-01)
M0013673	M0013673_2	Os01g0187200	Non-protein coding transcript. (Os01t0187200-01)
M0037131	M0037131_1	Os01g0187200	Non-protein coding transcript. (Os01t0187200-01)
M0013673	M0013673_2	Os01g0187300	Hypothetical conserved gene. (Os01t0187300-01)
M0025911	M0025911_1	Os01g0187300	Hypothetical conserved gene. (Os01t0187300-01)
M0025912	M0025912_1	Os01g0187300	Hypothetical conserved gene. (Os01t0187300-01)
M0050486	M0050486_1	Os01g0187400	Similar to glycine-rich protein. (Os01t0187400-01)
M0104550	M0104550_1	Os01g0188100	Isopenicillin N synthase family protein. (Os01t0188100-01)
M0104552	M0104552_1	Os01g0188100	Isopenicillin N synthase family protein. (Os01t0188100-01)
M0028707	M0028707_1	Os01g0189800	Protein of unknown function DUF1618 domain containing protein. (Os01t0189800-01)
M0088276	M0088276_1	Os01g0190000	Similar to oxidoreductase. (Os01t0190000-01)
M0115979	M0115979_1	Os01g0190300	Similar to Auxin-responsive protein IAA26 (Indoleacetic acid-induced protein 26) (Phytochrome-associated protein 1). (Os01t0190300-01)
M0073694	M0073694_1	Os01g0190400	Similar to Hexokinase. (Os01t0190400-01)%3BSimilar to Hexokinase. (Os01t0190400-02)
M0034283	M0034283_1	Os01g0190500	IQ calmodulin-binding region domain containing protein. (Os01t0190500-01)
M0052739	M0052739_1	Os01g0191500	Similar to Mitochondrial processing peptidase. (Os01t0191500-01)
M0053070	M0053070_1	Os01g0191500	Similar to Mitochondrial processing peptidase. (Os01t0191500-01)
M0008791	M0008791_1	Os01g0191900	Similar to Blind. (Os01t0191900-01)
M0010404	M0010404_2	Os01g0191900	Similar to Blind. (Os01t0191900-01)
M0039872	M0039872_1	Os01g0191900	Similar to Blind. (Os01t0191900-01)
M0094603	M0094603_1	Os01g0192000	CCCH-type zinc finger protein%2C Negative regulator for leaf senescence (Os01t0192000-01)%3BSimilar to C3H transcription factor. (Os01t0192000-02)
M0094603	M0094603_1	Os01g0192101	Hypothetical protein. (Os01t0192101-00)
M0107122	M0107122_1	Os01g0192300	Similar to I-box binding factor (Fragment). (Os01t0192300-01)%3BHypothetical conserved gene. (Os01t0192300-02)
M0114080	M0114080_1	Os01g0192600	Ndr family protein. (Os01t0192600-01)
M0114080	M0114080_1	Os01g0192700	Non-protein coding transcript. (Os01t0192700-00)
M0028303	M0028303_1	Os01g0193400	TNFR/CD27/30/40/95 cysteine-rich region domain containing protein. (Os01t0193400-01)%3BTNFR/CD27/30/40/95 cysteine-rich region domain containing protein. (Os01t0193400-02)%3BTNFR/CD27/30/40/95 cysteine-rich region domain containing protein. (Os01t0193400-03)%3BHypothetical gene. (Os01t0193400-04)
M0063535	M0063535_1	Os01g0193400	TNFR/CD27/30/40/95 cysteine-rich region domain containing protein. (Os01t0193400-01)%3BTNFR/CD27/30/40/95 cysteine-rich region domain containing protein. (Os01t0193400-02)%3BTNFR/CD27/30/40/95 cysteine-rich region domain containing protein. (Os01t0193400-03)%3BHypothetical gene. (Os01t0193400-04)
M0063548	M0063548_1	Os01g0193400	TNFR/CD27/30/40/95 cysteine-rich region domain containing protein. (Os01t0193400-01)%3BTNFR/CD27/30/40/95 cysteine-rich region domain containing protein. (Os01t0193400-02)%3BTNFR/CD27/30/40/95 cysteine-rich region domain containing protein. (Os01t0193400-03)%3BHypothetical gene. (Os01t0193400-04)
M0028303	M0028303_1	Os01g0193500	Conserved hypothetical protein. (Os01t0193500-00)
M0023436	M0023436_1	Os01g0194200	IQ calmodulin-binding region domain containing protein. (Os01t0194200-01)
M0106394	M0106394_1	Os01g0194300	Ankyrin-repeat protein%2C Herbivore-induced defense response%2C Blast disease resistance (Os01t0194300-01)
M0010930	M0010930_1	Os01g0194600	Thioredoxin fold domain containing protein. (Os01t0194600-02)
M0098573	M0098573_1	Os01g0194600	Thioredoxin fold domain containing protein. (Os01t0194600-02)
M0098665	M0098665_2	Os01g0194600	Thioredoxin fold domain containing protein. (Os01t0194600-02)
M0039698	M0039698_1	Os01g0195100	Non-protein coding transcript. (Os01t0195100-01)
M0052684	M0052684_2	Os01g0195300	Hypothetical conserved gene. (Os01t0195300-00)
M0024419	M0024419_1	Os01g0195400	Harpin-induced 1 domain containing protein. (Os01t0195400-00)
M0032495	M0032495_2	Os01g0195400	Harpin-induced 1 domain containing protein. (Os01t0195400-00)
M0028705	M0028705_1	Os01g0195500	Translation initiation factor SUI1 domain containing protein. (Os01t0195500-01)
M0123266	M0123266_1	Os01g0195500	Translation initiation factor SUI1 domain containing protein. (Os01t0195500-01)
M0061297	M0061297_1	Os01g0196800	Hypothetical protein. (Os01t0196800-01)
M0027434	M0027434_1	Os01g0197100	Cytochrome P450%2C Brassinosteroids biosynthesis%2C Regulation of plant architecture (Os01t0197100-01)%3BCytochrome P450 (Splicing variant) (Os01t0197100-02)
M0061892	M0061892_1	Os01g0197100	Cytochrome P450%2C Brassinosteroids biosynthesis%2C Regulation of plant architecture (Os01t0197100-01)%3BCytochrome P450 (Splicing variant) (Os01t0197100-02)
M0089898	M0089898_1	Os01g0197100	Cytochrome P450%2C Brassinosteroids biosynthesis%2C Regulation of plant architecture (Os01t0197100-01)%3BCytochrome P450 (Splicing variant) (Os01t0197100-02)
M0098614	M0098614_1	Os01g0197100	Cytochrome P450%2C Brassinosteroids biosynthesis%2C Regulation of plant architecture (Os01t0197100-01)%3BCytochrome P450 (Splicing variant) (Os01t0197100-02)
M0098706	M0098706_1	Os01g0197100	Cytochrome P450%2C Brassinosteroids biosynthesis%2C Regulation of plant architecture (Os01t0197100-01)%3BCytochrome P450 (Splicing variant) (Os01t0197100-02)
M0109393	M0109393_1	Os01g0197100	Cytochrome P450%2C Brassinosteroids biosynthesis%2C Regulation of plant architecture (Os01t0197100-01)%3BCytochrome P450 (Splicing variant) (Os01t0197100-02)
M0126963	M0126963_1	Os01g0197100	Cytochrome P450%2C Brassinosteroids biosynthesis%2C Regulation of plant architecture (Os01t0197100-01)%3BCytochrome P450 (Splicing variant) (Os01t0197100-02)
M0027434	M0027434_1	Os01g0197150	Hypothetical protein. (Os01t0197150-00)
M0061892	M0061892_1	Os01g0197150	Hypothetical protein. (Os01t0197150-00)
M0089898	M0089898_1	Os01g0197150	Hypothetical protein. (Os01t0197150-00)
M0109393	M0109393_1	Os01g0197150	Hypothetical protein. (Os01t0197150-00)
M0126963	M0126963_1	Os01g0197150	Hypothetical protein. (Os01t0197150-00)
M0124873	M0124873_1	Os01g0197350	Hypothetical genes. (Os01t0197350-00)
M0010033	M0010033_1	Os01g0197400	Conserved hypothetical protein. (Os01t0197400-01)
M0104285	M0104285_1	Os01g0197900	RNA-dependent RNA polymerase%2C eukaryotic-type domain containing protein. (Os01t0197900-01)
M0104286	M0104286_1	Os01g0197900	RNA-dependent RNA polymerase%2C eukaryotic-type domain containing protein. (Os01t0197900-01)
M0096824	M0096824_3	Os01g0198200	Similar to Casein kinase-like protein. (Os01t0198200-01)%3BSimilar to predicted protein. (Os01t0198200-02)%3BSimilar to predicted protein. (Os01t0198200-03)
M0031413	M0031413_2	Os01g0199300	Similar to lachrymatory factor synthase. (Os01t0199300-00)
M0110271	M0110271_1	Os01g0199300	Similar to lachrymatory factor synthase. (Os01t0199300-00)
M0060819	M0060819_1	Os01g0199400	Alpha/beta hydrolase family protein. (Os01t0199400-01)%3BSimilar to predicted protein. (Os01t0199400-02)
M0075241	M0075241_1	Os01g0199400	Alpha/beta hydrolase family protein. (Os01t0199400-01)%3BSimilar to predicted protein. (Os01t0199400-02)
M0060819	M0060819_1	Os01g0199550	Non-protein coding transcript. (Os01t0199550-00)
M0075241	M0075241_1	Os01g0199550	Non-protein coding transcript. (Os01t0199550-00)
M0041224	M0041224_1	Os01g0200400	Thioredoxin domain 2 containing protein. (Os01t0200400-01)
M0041224	M0041224_1	Os01g0200500	MPPN family protein. (Os01t0200500-01)
M0050142	M0050142_1	Os01g0200950	Non-protein coding transcript. (Os01t0200950-00)
M0094981	M0094981_1	Os01g0201200	Similar to Protein kinase. (Os01t0201200-01)
M0088905	M0088905_1	Os01g0201400	Rapid ALkalinization Factor family protein. (Os01t0201400-01)
M0088927	M0088927_1	Os01g0201400	Rapid ALkalinization Factor family protein. (Os01t0201400-01)
M0096378	M0096378_1	Os01g0201700	Similar to M23 protein (Fragment). (Os01t0201700-01)%3BTranscription factor%2C Floral organ development%2C Lodicule development%2C Stamen specification%2C Floral meristem determinacy%2C Male reproductive development (Os01t0201700-02)
M0118702	M0118702_1	Os01g0202500	Similar to B-box zinc finger family protein. (Os01t0202500-01)
M0088084	M0088084_1	Os01g0202700	Similar to Flowering locus T3. (Os01t0202700-00)
M0065506	M0065506_1	Os01g0202800	Similar to NOD26-like membrane integral protein ZmNIP1-1. (Os01t0202800-00)
M0074931	M0074931_1	Os01g0203000	BZR1%2C transcriptional repressor family protein. (Os01t0203000-01)
M0032063	M0032063_1	Os01g0203300	Conserved hypothetical protein. (Os01t0203300-01)
M0120803	M0120803_1	Os01g0203400	Hypothetical protein. (Os01t0203400-01)
M0011802	M0011802_1	Os01g0203800	Protein of unknown function DUF641%2C plant domain containing protein. (Os01t0203800-01)%3BProtein of unknown function DUF641%2C plant domain containing protein. (Os01t0203800-02)
M0025799	M0025799_1	Os01g0203800	Protein of unknown function DUF641%2C plant domain containing protein. (Os01t0203800-01)%3BProtein of unknown function DUF641%2C plant domain containing protein. (Os01t0203800-02)
M0062189	M0062189_1	Os01g0205700	Similar to Shaggy-like kinase (Fragment). (Os01t0205700-01)
M0103373	M0103373_1	Os01g0205700	Similar to Shaggy-like kinase (Fragment). (Os01t0205700-01)
M0103373	M0103373_1	Os01g0205800	Non-protein coding transcript. (Os01t0205800-00)
M0037442	M0037442_1	Os01g0206200	Conserved hypothetical protein. (Os01t0206200-01)
M0113455	M0113455_1	Os01g0206800	Protein kinase%2C core domain containing protein. (Os01t0206800-01)
M0113455	M0113455_1	Os01g0207001	Hypothetical protein. (Os01t0207001-00)
M0061851	M0061851_1	Os01g0207500	Hypothetical protein. (Os01t0207500-01)
M0061851	M0061851_1	Os01g0207600	Similar to peptide-N4-asparagine amidase A. (Os01t0207600-00)
M0100414	M0100414_1	Os01g0207700	Drug/metabolite transporter domain containing protein. (Os01t0207700-00)
M0100550	M0100550_1	Os01g0207700	Drug/metabolite transporter domain containing protein. (Os01t0207700-00)
M0015451	M0015451_2	Os01g0209400	Nucleotide-binding%2C alpha-beta plait domain containing protein. (Os01t0209400-01)
M0022866	M0022866_1	Os01g0209400	Nucleotide-binding%2C alpha-beta plait domain containing protein. (Os01t0209400-01)
M0016727	M0016727_1	Os01g0209500	Zinc finger%2C RING-type domain containing protein. (Os01t0209500-01)
M0026042	M0026042_2	Os01g0209500	Zinc finger%2C RING-type domain containing protein. (Os01t0209500-01)
M0033972	M0033972_1	Os01g0209500	Zinc finger%2C RING-type domain containing protein. (Os01t0209500-01)
M0054381	M0054381_1	Os01g0210400	Protein of unknown function DUF616 domain containing protein. (Os01t0210400-00)
M0123720	M0123720_1	Os01g0210400	Protein of unknown function DUF616 domain containing protein. (Os01t0210400-00)
M0064212	M0064212_1	Os01g0210600	Protein of unknown function DUF538 family protein. (Os01t0210600-02)
M0033626	M0033626_1	Os01g0210800	Conserved hypothetical protein. (Os01t0210800-01)
M0110494	M0110494_1	Os01g0210900	Cytochrome P450 family protein. (Os01t0210900-01)
M0110495	M0110495_1	Os01g0210900	Cytochrome P450 family protein. (Os01t0210900-01)
M0017397	M0017397_1	Os01g0211600	Cytochrome P450 family protein. (Os01t0211600-01)
M0032604	M0032604_1	Os01g0212000	Hypothetical protein. (Os01t0212000-01)
M0032608	M0032608_1	Os01g0212000	Hypothetical protein. (Os01t0212000-01)
M0105182	M0105182_1	Os01g0212700	Similar to RING-H2 finger protein ATL2K. (Os01t0212700-01)
M0037483	M0037483_1	Os01g0213100	Similar to Zinc finger%2C C3HC4 type family protein. (Os01t0213100-00)
M0037485	M0037485_1	Os01g0213100	Similar to Zinc finger%2C C3HC4 type family protein. (Os01t0213100-00)
M0037486	M0037486_1	Os01g0213100	Similar to Zinc finger%2C C3HC4 type family protein. (Os01t0213100-00)
M0067531	M0067531_1	Os01g0213350	Hypothetical gene. (Os01t0213350-01)
M0067650	M0067650_1	Os01g0213350	Hypothetical gene. (Os01t0213350-01)
M0067531	M0067531_1	Os01g0213400	Zinc finger%2C RING/FYVE/PHD-type domain containing protein. (Os01t0213400-01)
M0067650	M0067650_1	Os01g0213400	Zinc finger%2C RING/FYVE/PHD-type domain containing protein. (Os01t0213400-01)
M0098932	M0098932_1	Os01g0214400	Similar to predicted protein. (Os01t0214400-01)
M0103998	M0103998_2	Os01g0214400	Similar to predicted protein. (Os01t0214400-01)
M0008241	M0008241_1	Os01g0214800	Lipase%2C GDSL domain containing protein. (Os01t0214800-01)%3BSimilar to Esterase. (Os01t0214800-02)%3BSimilar to Esterase. (Os01t0214800-03)
M0116486	M0116486_2	Os01g0214800	Lipase%2C GDSL domain containing protein. (Os01t0214800-01)%3BSimilar to Esterase. (Os01t0214800-02)%3BSimilar to Esterase. (Os01t0214800-03)
M0008241	M0008241_1	Os01g0214901	Hypothetical protein. (Os01t0214901-00)
M0116486	M0116486_2	Os01g0214901	Hypothetical protein. (Os01t0214901-00)
M0077093	M0077093_1	Os01g0215500	Similar to esterase. (Os01t0215500-01)
M0048873	M0048873_1	Os01g0215700	Esterase%2C SGNH hydrolase-type domain containing protein. (Os01t0215700-01)%3BEsterase%2C SGNH hydrolase-type domain containing protein. (Os01t0215700-02)
M0111666	M0111666_1	Os01g0216000	Lipase%2C GDSL domain containing protein. (Os01t0216000-01)
M0111666	M0111666_1	Os01g0216150	Hypothetical protein. (Os01t0216150-00)
M0116570	M0116570_1	Os01g0216500	Lipase%2C GDSL domain containing protein. (Os01t0216500-00)
M0116570	M0116570_2	Os01g0216600	Hypothetical protein. (Os01t0216600-00)
M0095627	M0095627_1	Os01g0216900	Lipase%2C GDSL domain containing protein. (Os01t0216900-00)
M0100115	M0100115_1	Os01g0216900	Lipase%2C GDSL domain containing protein. (Os01t0216900-00)
M0095627	M0095627_1	Os01g0216951	Non-protein coding transcript. (Os01t0216951-00)
M0100115	M0100115_1	Os01g0216951	Non-protein coding transcript. (Os01t0216951-00)
M0122910	M0122910_1	Os01g0217000	Protein of unknown function DUF231%2C plant domain containing protein. (Os01t0217000-01)%3BSimilar to Alpha galactosidase. (Os01t0217000-02)
M0122910	M0122910_2	Os01g0217050	Hypothetical protein. (Os01t0217050-00)
M0067620	M0067620_1	Os01g0218700	ABC transporter integral membrane type 1 domain containing protein. (Os01t0218700-01)%3BSimilar to peroxisomal membrane ABC transporter family%2C PMP family. (Os01t0218700-02)
M0067621	M0067621_1	Os01g0218700	ABC transporter integral membrane type 1 domain containing protein. (Os01t0218700-01)%3BSimilar to peroxisomal membrane ABC transporter family%2C PMP family. (Os01t0218700-02)
M0053343	M0053343_1	Os01g0218800	Similar to Trithorax 5 (Fragment). (Os01t0218800-01)%3BSimilar to SET domain protein. (Os01t0218800-02)
M0035996	M0035996_1	Os01g0219100	SFT2-like family protein. (Os01t0219100-01)
M0076491	M0076491_1	Os01g0219200	F-box domain%2C Skp2-like domain containing protein. (Os01t0219200-01)
M0007305	M0007305_1	Os01g0219300	Conserved hypothetical protein. (Os01t0219300-01)
M0112161	M0112161_1	Os01g0219300	Conserved hypothetical protein. (Os01t0219300-01)
M0093639	M0093639_1	Os01g0220300	Translation elongation factor EF1B/ribosomal protein S6 domain containing protein. (Os01t0220300-01)
M0068602	M0068602_1	Os01g0220400	Hypothetical protein. (Os01t0220400-01)
M0113305	M0113305_1	Os01g0220400	Hypothetical protein. (Os01t0220400-01)
M0111804	M0111804_1	Os01g0220801	Hypothetical protein. (Os01t0220801-00)
M0111804	M0111804_1	Os01g0220900	Hypothetical conserved gene. (Os01t0220900-01)
M0057662	M0057662_1	Os01g0221400	Conserved hypothetical protein. (Os01t0221400-00)
M0057663	M0057663_1	Os01g0221400	Conserved hypothetical protein. (Os01t0221400-00)
M0078822	M0078822_3	Os01g0221900	Similar to peptidase C45%2C acyl-coenzyme A/6-aminopenicillanic acid acyl-transferase. (Os01t0221900-01)
M0003258	M0003258_1	Os01g0222700	Protein of unknown function DUF659 domain containing protein. (Os01t0222700-01)%3BProtein of unknown function DUF659 domain containing protein. (Os01t0222700-02)
M0105368	M0105368_1	Os01g0222700	Protein of unknown function DUF659 domain containing protein. (Os01t0222700-01)%3BProtein of unknown function DUF659 domain containing protein. (Os01t0222700-02)
M0005924	M0005924_1	Os01g0222800	Similar to OSIGBa0145C12.7 protein. (Os01t0222800-00)
M0066891	M0066891_1	Os01g0223300	Protein of unknown function DUF1677%2C Oryza sativa domain containing protein. (Os01t0223300-01)
M0023474	M0023474_1	Os01g0223600	Similar to Pto kinase interactor 1-like protein. (Os01t0223600-01)
M0095160	M0095160_1	Os01g0223900	Serine/threonine protein kinase-related domain containing protein. (Os01t0223900-01)
M0108579	M0108579_1	Os01g0223900	Serine/threonine protein kinase-related domain containing protein. (Os01t0223900-01)
M0006474	M0006474_1	Os01g0224200	Hypothetical conserved gene. (Os01t0224200-00)
M0029057	M0029057_1	Os01g0224500	Conserved hypothetical protein. (Os01t0224500-01)
M0029062	M0029062_1	Os01g0224500	Conserved hypothetical protein. (Os01t0224500-01)
M0088515	M0088515_1	Os01g0225000	Mitochondrial carrier protein domain containing protein. (Os01t0225000-00)
M0103266	M0103266_1	Os01g0225300	Conserved hypothetical protein. (Os01t0225300-01)
M0064406	M0064406_1	Os01g0225400	Pyruvate/Phosphoenolpyruvate kinase%2C catalytic core domain containing protein. (Os01t0225400-01)
M0101646	M0101646_1	Os01g0225700	Hypothetical gene. (Os01t0225700-01)
M0101573	M0101573_1	Os01g0226600	Similar to C4-dicarboxylate transporter/malic acid transport protein. (Os01t0226600-01)%3BSimilar to C4-dicarboxylate transporter/malic acid transport protein. (Os01t0226600-02)
M0118471	M0118471_1	Os01g0226666	Hypothetical protein. (Os01t0226666-00)
M0118471	M0118471_1	Os01g0226700	Protein of unknown function DUF623%2C plant domain containing protein. (Os01t0226700-01)
M0076441	M0076441_1	Os01g0227200	Similar to Somatic embryogenesis receptor kinase-like protein. (Os01t0227200-01)
M0076441	M0076441_1	Os01g0227250	Hypothetical gene. (Os01t0227250-00)
M0026952	M0026952_1	Os01g0227300	Similar to RAB7D. (Os01t0227300-01)
M0074223	M0074223_1	Os01g0227300	Similar to RAB7D. (Os01t0227300-01)
M0012755	M0012755_1	Os01g0227500	Cytochrome P450 family protein. (Os01t0227500-01)
M0013295	M0013295_1	Os01g0227500	Cytochrome P450 family protein. (Os01t0227500-01)
M0034054	M0034054_1	Os01g0227500	Cytochrome P450 family protein. (Os01t0227500-01)
M0039672	M0039672_1	Os01g0228300	Mpv17/PMP22 family protein. (Os01t0228300-01)
M0004785	M0004785_1	Os01g0228500	Harpin-induced 1 domain containing protein. (Os01t0228500-01)
M0006571	M0006571_1	Os01g0229100	Similar to Eukaryotic translation initiation factor 3 subunit 6-interacting protein. (Os01t0229100-01)%3BProtein-tyrosine phosphatase%2C active site domain containing protein. (Os01t0229100-02)
M0076193	M0076193_1	Os01g0229100	Similar to Eukaryotic translation initiation factor 3 subunit 6-interacting protein. (Os01t0229100-01)%3BProtein-tyrosine phosphatase%2C active site domain containing protein. (Os01t0229100-02)
M0029803	M0029803_1	Os01g0229200	VHS domain containing protein. (Os01t0229200-01)%3BHypothetical conserved gene. (Os01t0229200-02)%3BHypothetical conserved gene. (Os01t0229200-03)%3BHypothetical conserved gene. (Os01t0229200-04)
M0029803	M0029803_1	Os01g0229250	Hypothetical gene. (Os01t0229250-00)
M0046831	M0046831_1	Os01g0229300	EMBRYONIC FLOWER1 (EMF1)-like protein%2C Transcriptional regulator%2C Palea development%2C Regulation of floral organ identity (Os01t0229300-01)
M0112241	M0112241_1	Os01g0229300	EMBRYONIC FLOWER1 (EMF1)-like protein%2C Transcriptional regulator%2C Palea development%2C Regulation of floral organ identity (Os01t0229300-01)
M0112242	M0112242_1	Os01g0229300	EMBRYONIC FLOWER1 (EMF1)-like protein%2C Transcriptional regulator%2C Palea development%2C Regulation of floral organ identity (Os01t0229300-01)
M0048186	M0048186_1	Os01g0229400	Similar to Rac-like GTP-binding protein 1. (Os01t0229400-01)%3BSmall GTP-binding protein%2C GTPase%2C Regulation of cell death%2C Disease resistance%2C Immune responses (Os01t0229400-02)
M0100353	M0100353_1	Os01g0229600	Conserved hypothetical protein. (Os01t0229600-01)
M0018650	M0018650_1	Os01g0229900	Similar to Ubiquitin-conjugating enzyme family protein%2C expressed. (Os01t0229900-01)%3BSimilar to Shaggy-related protein kinase dzeta (EC 2.7.1.-) (ASK-dzeta). (Os01t0229900-02)%3BHypothetical conserved gene. (Os01t0229900-03)
M0089517	M0089517_1	Os01g0229900	Similar to Ubiquitin-conjugating enzyme family protein%2C expressed. (Os01t0229900-01)%3BSimilar to Shaggy-related protein kinase dzeta (EC 2.7.1.-) (ASK-dzeta). (Os01t0229900-02)%3BHypothetical conserved gene. (Os01t0229900-03)
M0089594	M0089594_2	Os01g0229900	Similar to Ubiquitin-conjugating enzyme family protein%2C expressed. (Os01t0229900-01)%3BSimilar to Shaggy-related protein kinase dzeta (EC 2.7.1.-) (ASK-dzeta). (Os01t0229900-02)%3BHypothetical conserved gene. (Os01t0229900-03)
M0035901	M0035901_1	Os01g0230700	Hypothetical conserved gene. (Os01t0230700-01)
M0095053	M0095053_1	Os01g0230800	Conserved hypothetical protein. (Os01t0230800-01)
M0095056	M0095056_1	Os01g0230800	Conserved hypothetical protein. (Os01t0230800-01)
M0108827	M0108827_1	Os01g0230800	Conserved hypothetical protein. (Os01t0230800-01)
M0036753	M0036753_1	Os01g0231000	Similar to Auxin-responsive protein (Aux/IAA) (Fragment). (Os01t0231000-01)%3BSimilar to Auxin-responsive protein (Aux/IAA) (Fragment). (Os01t0231000-02)%3BSimilar to Auxin-responsive protein (Aux/IAA) (Fragment). (Os01t0231000-03)
M0084550	M0084550_1	Os01g0231000	Similar to Auxin-responsive protein (Aux/IAA) (Fragment). (Os01t0231000-01)%3BSimilar to Auxin-responsive protein (Aux/IAA) (Fragment). (Os01t0231000-02)%3BSimilar to Auxin-responsive protein (Aux/IAA) (Fragment). (Os01t0231000-03)
M0120234	M0120234_1	Os01g0231000	Similar to Auxin-responsive protein (Aux/IAA) (Fragment). (Os01t0231000-01)%3BSimilar to Auxin-responsive protein (Aux/IAA) (Fragment). (Os01t0231000-02)%3BSimilar to Auxin-responsive protein (Aux/IAA) (Fragment). (Os01t0231000-03)
M0008751	M0008751_1	Os01g0231500	Similar to Casein kinase I (Fragment). (Os01t0231500-01)%3BSimilar to casein kinase I isoform delta-like. (Os01t0231500-02)
M0065828	M0065828_1	Os01g0231500	Similar to Casein kinase I (Fragment). (Os01t0231500-01)%3BSimilar to casein kinase I isoform delta-like. (Os01t0231500-02)
M0126041	M0126041_1	Os01g0231800	Similar to cDNA clone:J033025F17%2C full insert sequence. (Os01t0231800-01)
M0068029	M0068029_1	Os01g0232200	WD40 repeat domain containing protein. (Os01t0232200-00)
M0030530	M0030530_1	Os01g0232300	Similar to TRZ3 (TRNASE Z 3)%3B 3'-tRNA processing endoribonuclease/ catalytic. (Os01t0232300-01)
M0036921	M0036921_1	Os01g0232300	Similar to TRZ3 (TRNASE Z 3)%3B 3'-tRNA processing endoribonuclease/ catalytic. (Os01t0232300-01)
M0042810	M0042810_1	Os01g0232400	Similar to VHS1 protein (Fragment). (Os01t0232400-01)%3BSimilar to VHS1 protein (Fragment). (Os01t0232400-02)
M0090270	M0090270_1	Os01g0232400	Similar to VHS1 protein (Fragment). (Os01t0232400-01)%3BSimilar to VHS1 protein (Fragment). (Os01t0232400-02)
M0117621	M0117621_1	Os01g0232400	Similar to VHS1 protein (Fragment). (Os01t0232400-01)%3BSimilar to VHS1 protein (Fragment). (Os01t0232400-02)
M0042810	M0042810_1	Os01g0232450	Conserved hypothetical protein. (Os01t0232450-01)
M0031788	M0031788_1	Os01g0232500	Ubiquitin-conjugating enzyme/RWD-like domain containing protein. (Os01t0232500-01)%3BSimilar to PFU3/UBC26 (UBIQUITIN-CONJUGATING ENZYME 26)%3B ubiquitin-protein ligase. (Os01t0232500-02)
M0066234	M0066234_1	Os01g0232500	Ubiquitin-conjugating enzyme/RWD-like domain containing protein. (Os01t0232500-01)%3BSimilar to PFU3/UBC26 (UBIQUITIN-CONJUGATING ENZYME 26)%3B ubiquitin-protein ligase. (Os01t0232500-02)
M0106127	M0106127_1	Os01g0232700	Similar to Histidinol dehydrogenase%2C chloroplast precursor (EC 1.1.1.23) (HDH). Splice isoform 2. (Os01t0232700-01)%3BSimilar to Histidinol dehydrogenase. (Os01t0232700-02)
M0001921	M0001921_3	Os01g0233500	Cyclin. (Os01t0233500-01)
M0061688	M0061688_1	Os01g0233500	Cyclin. (Os01t0233500-01)
M0006948	M0006948_1	Os01g0233800	Similar to Viroid symptom modulation protein. (Os01t0233800-01)
M0006950	M0006950_2	Os01g0233800	Similar to Viroid symptom modulation protein. (Os01t0233800-01)
M0075228	M0075228_1	Os01g0234001	Hypothetical conserved gene. (Os01t0234001-01)
M0013013	M0013013_1	Os01g0235200	Conserved hypothetical protein. (Os01t0235200-01)%3BConserved hypothetical protein. (Os01t0235200-02)
M0033068	M0033068_1	Os01g0235200	Conserved hypothetical protein. (Os01t0235200-01)%3BConserved hypothetical protein. (Os01t0235200-02)
M0121789	M0121789_1	Os01g0235200	Conserved hypothetical protein. (Os01t0235200-01)%3BConserved hypothetical protein. (Os01t0235200-02)
M0008294	M0008294_1	Os01g0235350	Conserved hypothetical protein. (Os01t0235350-00)
M0050998	M0050998_1	Os01g0235632	Hypothetical protein. (Os01t0235632-00)
M0050998	M0050998_1	Os01g0235700	Similar to BHLH transcription factor (Fragment). (Os01t0235700-01)%3BSimilar to BHLH transcription factor (Fragment). (Os01t0235700-02)
M0099803	M0099803_1	Os01g0236000	Conserved hypothetical protein. (Os01t0236000-01)
M0089639	M0089639_1	Os01g0236300	Similar to Auxin response factor 18. (Os01t0236300-01)%3BSimilar to Auxin response factor 18. (Os01t0236300-02)
M0122443	M0122443_2	Os01g0236800	Similar to predicted protein. (Os01t0236800-01)
M0122444	M0122444_1	Os01g0236800	Similar to predicted protein. (Os01t0236800-01)
M0106543	M0106543_1	Os01g0237500	NmrA-like family protein. (Os01t0237500-01)
M0096343	M0096343_1	Os01g0238900	Similar to Protein SOF1. (Os01t0238900-01)
M0097359	M0097359_1	Os01g0239000	Hypothetical conserved gene. (Os01t0239000-01)%3BSimilar to Phosphate starvation regulator protein (Regulatory protein of P- starvation acclimation response Psr1). (Os01t0239000-02)
M0105895	M0105895_1	Os01g0239100	Heat shock protein DnaJ family protein. (Os01t0239100-01)%3BHeat shock protein DnaJ family protein. (Os01t0239100-02)
M0105896	M0105896_1	Os01g0239100	Heat shock protein DnaJ family protein. (Os01t0239100-01)%3BHeat shock protein DnaJ family protein. (Os01t0239100-02)
M0105895	M0105895_1	Os01g0239150	Hypothetical protein. (Os01t0239150-00)
M0105896	M0105896_1	Os01g0239150	Hypothetical protein. (Os01t0239150-00)
M0106896	M0106896_1	Os01g0241000	Conserved hypothetical protein. (Os01t0241000-01)
M0117832	M0117832_1	Os01g0242500	D-tyrosyl-tRNA(Tyr) deacylase family protein. (Os01t0242500-01)
M0095632	M0095632_1	Os01g0242900	Similar to 60S ribosomal protein L18A. (Os01t0242900-01)%3BConserved hypothetical protein. (Os01t0242900-02)
M0095644	M0095644_1	Os01g0242900	Similar to 60S ribosomal protein L18A. (Os01t0242900-01)%3BConserved hypothetical protein. (Os01t0242900-02)
M0011426	M0011426_1	Os01g0243450	Non-protein coding transcript. (Os01t0243450-00)
M0043078	M0043078_1	Os01g0244400	Protein of unknown function DUF1618 domain containing protein. (Os01t0244400-01)
M0040834	M0040834_1	Os01g0246100	Zinc finger%2C RING/FYVE/PHD-type domain containing protein. (Os01t0246100-01)
M0064818	M0064818_1	Os01g0246100	Zinc finger%2C RING/FYVE/PHD-type domain containing protein. (Os01t0246100-01)
M0104268	M0104268_1	Os01g0246100	Zinc finger%2C RING/FYVE/PHD-type domain containing protein. (Os01t0246100-01)
M0104322	M0104322_1	Os01g0246100	Zinc finger%2C RING/FYVE/PHD-type domain containing protein. (Os01t0246100-01)
M0039906	M0039906_1	Os01g0246200	Similar to TCP-domain protein. (Os01t0246200-00)
M0088815	M0088815_1	Os01g0246200	Similar to TCP-domain protein. (Os01t0246200-00)
M0067196	M0067196_1	Os01g0246500	Similar to Minus dominance protein. (Os01t0246500-01)
M0022895	M0022895_1	Os01g0247500	Protein kinase%2C core domain containing protein. (Os01t0247500-01)
M0012138	M0012138_1	Os01g0247700	Similar to inner membrane transport protein. (Os01t0247700-01)
M0096336	M0096336_1	Os01g0249050	Hypothetical protein. (Os01t0249050-00)
M0096336	M0096336_1	Os01g0249100	Similar to Expansin-A9. (Os01t0249100-00)
M0106721	M0106721_1	Os01g0249200	Similar to Nectarin 1 precursor (EC 1.15.1.1) (Superoxide dismutase [Mn]). (Os01t0249200-01)
M0124916	M0124916_1	Os01g0250900	HAD superfamily (subfamily IG) hydrolase%2C 5'-Nucleotidase protein. (Os01t0250900-01)
M0103971	M0103971_1	Os01g0251200	Zinc finger%2C C2H2-like domain containing protein. (Os01t0251200-01)%3BHypothetical conserved gene. (Os01t0251200-02)
M0104119	M0104119_1	Os01g0251200	Zinc finger%2C C2H2-like domain containing protein. (Os01t0251200-01)%3BHypothetical conserved gene. (Os01t0251200-02)
M0014217	M0014217_1	Os01g0251400	Conserved hypothetical protein. (Os01t0251400-01)
M0031950	M0031950_1	Os01g0252100	Similar to Glycogen synthase kinase-3 homolog MsK-3 (EC 2.7.1.-). (Os01t0252100-01)%3BSimilar to Glycogen synthase kinase-3 homolog MsK-3 (EC 2.7.1.-). (Os01t0252100-02)%3BSimilar to Glycogen synthase kinase-3 homolog MsK-3 (EC 2.7.1.-). (Os01t0252100-03)
M0060574	M0060574_1	Os01g0252100	Similar to Glycogen synthase kinase-3 homolog MsK-3 (EC 2.7.1.-). (Os01t0252100-01)%3BSimilar to Glycogen synthase kinase-3 homolog MsK-3 (EC 2.7.1.-). (Os01t0252100-02)%3BSimilar to Glycogen synthase kinase-3 homolog MsK-3 (EC 2.7.1.-). (Os01t0252100-03)
M0028055	M0028055_1	Os01g0252200	Zinc finger%2C CCCH-type domain containing protein. (Os01t0252200-01)
M0058519	M0058519_2	Os01g0252200	Zinc finger%2C CCCH-type domain containing protein. (Os01t0252200-01)
M0108317	M0108317_1	Os01g0252200	Zinc finger%2C CCCH-type domain containing protein. (Os01t0252200-01)
M0111029	M0111029_1	Os01g0252200	Zinc finger%2C CCCH-type domain containing protein. (Os01t0252200-01)
M0045489	M0045489_1	Os01g0253100	Similar to Avr9/Cf-9 induced kinase 1. (Os01t0253100-01)%3BHypothetical conserved gene. (Os01t0253100-02)
M0005644	M0005644_1	Os01g0253300	Importin alpha-1a subunit. (Os01t0253300-01)%3BImportin alpha-1a subunit. (Os01t0253300-02)
M0066858	M0066858_1	Os01g0253400	Protein of unknown function DUF1218 family protein. (Os01t0253400-01)
M0114251	M0114251_1	Os01g0253600	Replication factor A protein 3 domain containing protein. (Os01t0253600-01)
M0058051	M0058051_1	Os01g0254000	Similar to NTGB2 (Fragment). (Os01t0254000-01)
M0044525	M0044525_1	Os01g0254100	Similar to CTV.2. (Os01t0254100-01)%3BSimilar to Lissencephaly type-1-like homology motif%3B CTLH%2C C-terminal to LisH motif%3B Nitrous oxide reductase%2C N-terminal%3B WD40-like%3B Quinonprotein alcohol dehydrogenase-like. (Os01t0254100-02)
M0052980	M0052980_1	Os01g0254100	Similar to CTV.2. (Os01t0254100-01)%3BSimilar to Lissencephaly type-1-like homology motif%3B CTLH%2C C-terminal to LisH motif%3B Nitrous oxide reductase%2C N-terminal%3B WD40-like%3B Quinonprotein alcohol dehydrogenase-like. (Os01t0254100-02)
M0063317	M0063317_1	Os01g0254300	Pectinesterase (EC 3.1.1.11) (Fragment). (Os01t0254300-00)
M0063317	M0063317_1	Os01g0254350	Hypothetical gene. (Os01t0254350-00)
M0087542	M0087542_1	Os01g0254900	Similar to Syntaxin 22 (AtSYP22) (AtVAM3). (Os01t0254900-01)
M0100205	M0100205_1	Os01g0255100	Similar to Soluble epoxide hydrolase. (Os01t0255100-01)
M0053363	M0053363_1	Os01g0256400	Similar to Dynein light chain 1 protein DLC-1 (Fragment). (Os01t0256400-01)
M0053363	M0053363_2	Os01g0256400	Similar to Dynein light chain 1 protein DLC-1 (Fragment). (Os01t0256400-01)
M0096694	M0096694_1	Os01g0256400	Similar to Dynein light chain 1 protein DLC-1 (Fragment). (Os01t0256400-01)
M0096737	M0096737_1	Os01g0256400	Similar to Dynein light chain 1 protein DLC-1 (Fragment). (Os01t0256400-01)
M0033826	M0033826_1	Os01g0256600	Ribosomal protein L18/L5 domain containing protein. (Os01t0256600-01)
M0031269	M0031269_1	Os01g0256900	Similar to SmX6 protein. (Os01t0256900-01)
M0093448	M0093448_1	Os01g0256900	Similar to SmX6 protein. (Os01t0256900-01)
M0125610	M0125610_1	Os01g0256900	Similar to SmX6 protein. (Os01t0256900-01)
M0098067	M0098067_1	Os01g0257900	Hypothetical protein. (Os01t0257900-01)
M0098442	M0098442_1	Os01g0257900	Hypothetical protein. (Os01t0257900-01)
M0098877	M0098877_1	Os01g0257900	Hypothetical protein. (Os01t0257900-01)
M0099141	M0099141_1	Os01g0257900	Hypothetical protein. (Os01t0257900-01)
M0099197	M0099197_1	Os01g0257900	Hypothetical protein. (Os01t0257900-01)
M0099314	M0099314_1	Os01g0257900	Hypothetical protein. (Os01t0257900-01)
M0099432	M0099432_1	Os01g0257900	Hypothetical protein. (Os01t0257900-01)
M0099951	M0099951_1	Os01g0257900	Hypothetical protein. (Os01t0257900-01)
M0100129	M0100129_1	Os01g0257900	Hypothetical protein. (Os01t0257900-01)
M0100201	M0100201_1	Os01g0257900	Hypothetical protein. (Os01t0257900-01)
M0088732	M0088732_1	Os01g0258100	Hypothetical conserved gene. (Os01t0258100-01)%3BHypothetical conserved gene. (Os01t0258100-02)
M0088733	M0088733_1	Os01g0258100	Hypothetical conserved gene. (Os01t0258100-01)%3BHypothetical conserved gene. (Os01t0258100-02)
M0009864	M0009864_2	Os01g0258600	Similar to predicted protein. (Os01t0258600-00)
M0039520	M0039520_1	Os01g0259600	Similar to phosphoadenosine phosphosulfate (PAPS) reductase family protein. (Os01t0259600-01)
M0069271	M0069271_1	Os01g0260000	Protein prenyltransferase domain containing protein. (Os01t0260000-01)
M0017375	M0017375_1	Os01g0260700	Similar to PUR ALPHA-1. (Os01t0260700-01)
M0098440	M0098440_2	Os01g0260800	Conserved hypothetical protein. (Os01t0260800-01)
M0111437	M0111437_1	Os01g0260950	Conserved hypothetical protein. (Os01t0260950-00)
M0082247	M0082247_1	Os01g0261100	Zinc finger%2C RING-type domain containing protein. (Os01t0261100-01)
M0096303	M0096303_1	Os01g0261100	Zinc finger%2C RING-type domain containing protein. (Os01t0261100-01)
M0096433	M0096433_1	Os01g0261100	Zinc finger%2C RING-type domain containing protein. (Os01t0261100-01)
M0125882	M0125882_1	Os01g0261100	Zinc finger%2C RING-type domain containing protein. (Os01t0261100-01)
M0015092	M0015092_1	Os01g0261500	Similar to Nucleoside-diphosphate-sugar epimerase. (Os01t0261500-01)%3BNAD(P)-binding domain containing protein. (Os01t0261500-02)%3BSimilar to Nucleoside-diphosphate-sugar epimerase. (Os01t0261500-03)
M0015097	M0015097_2	Os01g0261500	Similar to Nucleoside-diphosphate-sugar epimerase. (Os01t0261500-01)%3BNAD(P)-binding domain containing protein. (Os01t0261500-02)%3BSimilar to Nucleoside-diphosphate-sugar epimerase. (Os01t0261500-03)
M0012611	M0012611_1	Os01g0262500	TRAM/LAG1/CLN8 homology domain domain containing protein. (Os01t0262500-01)
M0096377	M0096377_1	Os01g0262700	Similar to predicted protein. (Os01t0262700-01)%3BHypothetical conserved gene. (Os01t0262700-02)
M0096614	M0096614_1	Os01g0262700	Similar to predicted protein. (Os01t0262700-01)%3BHypothetical conserved gene. (Os01t0262700-02)
M0048051	M0048051_1	Os01g0263500	Similar to predicted protein. (Os01t0263500-01)
M0048051	M0048051_2	Os01g0263500	Similar to predicted protein. (Os01t0263500-01)
M0066193	M0066193_1	Os01g0263600	U5 snRNP-associated 102 kDa protein (U5-102 kDa protein). (Os01t0263600-01)%3BSimilar to U5 snRNP-associated 102 kDa protein (U5-102 kDa protein). (Os01t0263600-02)
M0016542	M0016542_1	Os01g0264500	Similar to T11I18.15 protein. (Os01t0264500-01)
M0015751	M0015751_1	Os01g0265100	Similar to ADP-ribosylation factor. (Os01t0265100-01)
M0015752	M0015752_1	Os01g0265100	Similar to ADP-ribosylation factor. (Os01t0265100-01)
M0005694	M0005694_1	Os01g0265200	Mitochondrial carrier protein%2C Early leaf development (Os01t0265200-01)
M0005695	M0005695_1	Os01g0265200	Mitochondrial carrier protein%2C Early leaf development (Os01t0265200-01)
M0082939	M0082939_1	Os01g0265200	Mitochondrial carrier protein%2C Early leaf development (Os01t0265200-01)
M0070691	M0070691_1	Os01g0265400	Conserved hypothetical protein. (Os01t0265400-01)%3BConserved hypothetical protein. (Os01t0265400-02)
M0009923	M0009923_1	Os01g0266000	RNA-binding protein Lupus La domain containing protein. (Os01t0266000-01)
M0026155	M0026155_1	Os01g0266000	RNA-binding protein Lupus La domain containing protein. (Os01t0266000-01)
M0066187	M0066187_1	Os01g0266000	RNA-binding protein Lupus La domain containing protein. (Os01t0266000-01)
M0069989	M0069989_1	Os01g0266000	RNA-binding protein Lupus La domain containing protein. (Os01t0266000-01)
M0097007	M0097007_1	Os01g0266000	RNA-binding protein Lupus La domain containing protein. (Os01t0266000-01)
M0097008	M0097008_1	Os01g0266000	RNA-binding protein Lupus La domain containing protein. (Os01t0266000-01)
M0104824	M0104824_1	Os01g0266400	Conserved hypothetical protein. (Os01t0266400-01)
M0043415	M0043415_1	Os01g0266500	Phenazine biosynthesis PhzC/PhzF protein family protein. (Os01t0266500-01)
M0043444	M0043444_1	Os01g0266500	Phenazine biosynthesis PhzC/PhzF protein family protein. (Os01t0266500-01)
M0082552	M0082552_1	Os01g0266800	Cystinosin/ERS1p repeat containing protein. (Os01t0266800-01)
M0014272	M0014272_1	Os01g0267050	Non-protein coding transcript. (Os01t0267050-01)
M0014272	M0014272_1	Os01g0267100	MT-A70 family protein. (Os01t0267100-01)
M0063421	M0063421_1	Os01g0268300	Similar to DNA gyrase B subunit. (Os01t0268300-01)%3BSimilar to DNA gyrase subunit B%2C chloroplastic/mitochondrial. (Os01t0268300-02)
M0067952	M0067952_2	Os01g0268300	Similar to DNA gyrase B subunit. (Os01t0268300-01)%3BSimilar to DNA gyrase subunit B%2C chloroplastic/mitochondrial. (Os01t0268300-02)
M0002285	M0002285_1	Os01g0269000	Similar to Hydroxymethylglutaryl-CoA lyase. (Os01t0269000-01)
M0120839	M0120839_1	Os01g0269100	Similar to Rab proteins geranylgeranyltransferase component A 2 (Rab escort protein 2) (REP-2) (Choroideraemia-like protein). (Os01t0269100-01)
M0089972	M0089972_1	Os01g0270300	Similar to Cationic peroxidase isozyme 40K precursor. (Os01t0270300-01)%3BSimilar to Cationic peroxidase isozyme 40K precursor. (Os01t0270300-02)
M0089972	M0089972_1	Os01g0270501	Hypothetical protein. (Os01t0270501-00)
M0072349	M0072349_1	Os01g0271200	Similar to Glutamyl-tRNA synthetase. (Os01t0271200-01)
M0072352	M0072352_2	Os01g0271200	Similar to Glutamyl-tRNA synthetase. (Os01t0271200-01)
M0032863	M0032863_1	Os01g0271500	Similar to RUB-activating enzyme (Ubiquitin activating enzyme E1-like protein). (Os01t0271500-01)
M0083157	M0083157_1	Os01g0271700	Conserved hypothetical protein. (Os01t0271700-01)
M0096530	M0096530_1	Os01g0271700	Conserved hypothetical protein. (Os01t0271700-01)
M0059415	M0059415_1	Os01g0272600	Similar to Root determined nodulation 1. (Os01t0272600-01)
M0059415	M0059415_1	Os01g0272650	Hypothetical protein. (Os01t0272650-00)
M0061714	M0061714_1	Os01g0273100	Similar to Ubiquitin conjugating protein-like (Ubiquitin-conjugating enzyme) (Ubiquitinating enzyme). (Os01t0273100-01)
M0110741	M0110741_1	Os01g0273300	BSD domain containing protein. (Os01t0273300-01)
M0014276	M0014276_1	Os01g0274100	Similar to disulfide oxidoreductase/ monooxygenase/ oxidoreductase. (Os01t0274100-00)
M0101934	M0101934_2	Os01g0274300	Hypothetical protein. (Os01t0274300-01)
M0104376	M0104376_2	Os01g0274300	Hypothetical protein. (Os01t0274300-01)
M0103224	M0103224_1	Os01g0274601	Hypothetical gene. (Os01t0274601-01)
M0030506	M0030506_1	Os01g0275500	Similar to Protein argonaute 15. (Os01t0275500-00)
M0072206	M0072206_1	Os01g0275800	Hypothetical gene. (Os01t0275800-01)
M0094927	M0094927_1	Os01g0276700	Similar to Pyruvate kinase%2C cytosolic isozyme (EC 2.7.1.40) (PK). (Os01t0276700-01)%3BSimilar to Pyruvate kinase%2C cytosolic isozyme (EC 2.7.1.40) (PK). (Os01t0276700-02)%3BSimilar to Pyruvate kinase. (Os01t0276700-03)%3BSimilar to Pyruvate kinase. (Os01t0276700-04)
M0012734	M0012734_1	Os01g0276800	Mannose-6-phosphate receptor%2C binding domain containing protein. (Os01t0276800-01)%3BSimilar to predicted protein. (Os01t0276800-02)%3BHypothetical conserved gene. (Os01t0276800-03)%3BSimilar to predicted protein. (Os01t0276800-04)%3BSimilar to predicted protein. (Os01t0276800-05)
M0076842	M0076842_1	Os01g0276900	Conserved hypothetical protein. (Os01t0276900-01)
M0026581	M0026581_3	Os01g0277500	Zinc finger%2C Dof-type domain containing protein. (Os01t0277500-01)
M0027174	M0027174_2	Os01g0277500	Zinc finger%2C Dof-type domain containing protein. (Os01t0277500-01)
M0027194	M0027194_1	Os01g0277500	Zinc finger%2C Dof-type domain containing protein. (Os01t0277500-01)
M0027339	M0027339_1	Os01g0277500	Zinc finger%2C Dof-type domain containing protein. (Os01t0277500-01)
M0066875	M0066875_1	Os01g0277600	Similar to aminophospholipid ATPase. (Os01t0277600-00)
M0026965	M0026965_1	Os01g0277700	Similar to Glycosyl hydrolases family 17 protein. (Os01t0277700-01)
M0030182	M0030182_1	Os01g0277700	Similar to Glycosyl hydrolases family 17 protein. (Os01t0277700-01)
M0096316	M0096316_1	Os01g0279000	Zinc finger%2C DHHC-type domain containing protein. (Os01t0279000-01)
M0006384	M0006384_1	Os01g0279400	Major facilitator superfamily antiporter. (Os01t0279400-01)
M0028025	M0028025_1	Os01g0279400	Major facilitator superfamily antiporter. (Os01t0279400-01)
M0028335	M0028335_2	Os01g0279400	Major facilitator superfamily antiporter. (Os01t0279400-01)
M0028336	M0028336_1	Os01g0279400	Major facilitator superfamily antiporter. (Os01t0279400-01)
M0028337	M0028337_1	Os01g0279400	Major facilitator superfamily antiporter. (Os01t0279400-01)
M0028389	M0028389_1	Os01g0279400	Major facilitator superfamily antiporter. (Os01t0279400-01)
M0067958	M0067958_2	Os01g0279400	Major facilitator superfamily antiporter. (Os01t0279400-01)
M0075413	M0075413_1	Os01g0279700	Major facilitator superfamily protein. (Os01t0279700-01)%3BMajor facilitator superfamily protein. (Os01t0279700-02)%3BNon-protein coding transcript. (Os01t0279700-03)
M0104902	M0104902_1	Os01g0280000	Similar to Histone mRNA exonuclease 1. (Os01t0280000-01)%3BSimilar to Histone mRNA exonuclease 1. (Os01t0280000-02)
M0017621	M0017621_1	Os01g0280200	IQ motif%2C EF-hand binding site domain containing protein. (Os01t0280200-01)
M0067888	M0067888_1	Os01g0280400	DNA-binding protein. (Os01t0280400-00)
M0100364	M0100364_1	Os01g0280400	DNA-binding protein. (Os01t0280400-00)
M0122417	M0122417_1	Os01g0280400	DNA-binding protein. (Os01t0280400-00)
M0122553	M0122553_1	Os01g0280400	DNA-binding protein. (Os01t0280400-00)
M0076271	M0076271_1	Os01g0280600	Conserved hypothetical protein. (Os01t0280600-01)
M0114605	M0114605_1	Os01g0280600	Conserved hypothetical protein. (Os01t0280600-01)
M0090190	M0090190_1	Os01g0281100	Conserved hypothetical protein. (Os01t0281100-01)
M0117189	M0117189_1	Os01g0281200	Similar to Type B-like cyclin (Fragment). (Os01t0281200-01)
M0123932	M0123932_2	Os01g0281200	Similar to Type B-like cyclin (Fragment). (Os01t0281200-01)
M0117189	M0117189_1	Os01g0281250	Hypothetical protein. (Os01t0281250-00)
M0001578	M0001578_1	Os01g0283400	Conserved hypothetical protein. (Os01t0283400-01)
M0001588	M0001588_1	Os01g0283400	Conserved hypothetical protein. (Os01t0283400-01)
M0026030	M0026030_1	Os01g0284700	Similar to Peptidyl-prolyl cis-trans isomerase. (Os01t0284700-01)
M0026223	M0026223_1	Os01g0284700	Similar to Peptidyl-prolyl cis-trans isomerase. (Os01t0284700-01)
M0079703	M0079703_1	Os01g0284700	Similar to Peptidyl-prolyl cis-trans isomerase. (Os01t0284700-01)
M0026184	M0026184_1	Os01g0284900	Conserved hypothetical protein. (Os01t0284900-01)
M0066205	M0066205_2	Os01g0284900	Conserved hypothetical protein. (Os01t0284900-01)
M0106593	M0106593_1	Os01g0284900	Conserved hypothetical protein. (Os01t0284900-01)
M0121284	M0121284_1	Os01g0284900	Conserved hypothetical protein. (Os01t0284900-01)
M0087995	M0087995_1	Os01g0286100	Helix-loop-helix DNA-binding domain containing protein. (Os01t0286100-01)
M0087590	M0087590_1	Os01g0286200	Hypothetical protein. (Os01t0286200-01)
M0087995	M0087995_1	Os01g0286200	Hypothetical protein. (Os01t0286200-01)
M0102762	M0102762_1	Os01g0286200	Hypothetical protein. (Os01t0286200-01)
M0113398	M0113398_1	Os01g0286200	Hypothetical protein. (Os01t0286200-01)
M0116091	M0116091_1	Os01g0286200	Hypothetical protein. (Os01t0286200-01)
M0103998	M0103998_1	Os01g0286900	Similar to Auxin-responsive protein IAA31 (Indoleacetic acid-induced protein 31). (Os01t0286900-01)
M0029323	M0029323_1	Os01g0288800	Conserved hypothetical protein. (Os01t0288800-01)
M0029323	M0029323_2	Os01g0288800	Conserved hypothetical protein. (Os01t0288800-01)
M0095100	M0095100_1	Os01g0289600	Similar to WRKY transcription factor 28. (Os01t0289600-00)
M0033483	M0033483_1	Os01g0289900	Transferase domain containing protein. (Os01t0289900-00)
M0090212	M0090212_1	Os01g0289900	Transferase domain containing protein. (Os01t0289900-00)
M0033483	M0033483_1	Os01g0289950	Conserved hypothetical protein. (Os01t0289950-01)
M0090212	M0090212_1	Os01g0289950	Conserved hypothetical protein. (Os01t0289950-01)
M0086960	M0086960_1	Os01g0291500	Transferase family protein. (Os01t0291500-01)%3BTransferase family protein. (Os01t0291500-02)
M0086960	M0086960_1	Os01g0291733	Hypothetical protein. (Os01t0291733-00)
M0037417	M0037417_1	Os01g0292200	Serine/threonine protein kinase domain containing protein. (Os01t0292200-01)%3BSimilar to CBL-interacting protein kinase 1. (Os01t0292200-02)%3BSimilar to CBL-interacting protein kinase 1. (Os01t0292200-03)
M0037420	M0037420_2	Os01g0292200	Serine/threonine protein kinase domain containing protein. (Os01t0292200-01)%3BSimilar to CBL-interacting protein kinase 1. (Os01t0292200-02)%3BSimilar to CBL-interacting protein kinase 1. (Os01t0292200-03)
M0037417	M0037417_1	Os01g0292250	Non-protein coding transcript. (Os01t0292250-00)
M0037420	M0037420_2	Os01g0292250	Non-protein coding transcript. (Os01t0292250-00)
M0118219	M0118219_1	Os01g0292900	Similar to Squamosa-promoter binding-like protein 2. (Os01t0292900-01)%3BSimilar to Squamosa-promoter binding-like protein 2. (Os01t0292900-02)
M0118219	M0118219_2	Os01g0292900	Similar to Squamosa-promoter binding-like protein 2. (Os01t0292900-01)%3BSimilar to Squamosa-promoter binding-like protein 2. (Os01t0292900-02)
M0017223	M0017223_1	Os01g0293000	Similar to S-adenosylmethionine synthetase 1 (EC 2.5.1.6) (Methionine adenosyltransferase 1) (AdoMet synthetase 1) (Fragment). (Os01t0293000-01)
M0017896	M0017896_1	Os01g0293100	bHLH transcription factor%2C Control of anther cell differentiation%2C Pollen development (Os01t0293100-01)
M0088780	M0088780_1	Os01g0293200	Similar to predicted protein. (Os01t0293200-01)
M0076309	M0076309_1	Os01g0295700	Similar to Protein phosphatase-2C. (Os01t0295700-01)
M0023531	M0023531_2	Os01g0297700	Protein of unknown function DUF6%2C transmembrane domain containing protein. (Os01t0297700-01)
M0023531	M0023531_2	Os01g0297950	Hypothetical protein. (Os01t0297950-00)
M0043129	M0043129_1	Os01g0299400	Sterile alpha motif homology domain containing protein. (Os01t0299400-01)
M0009192	M0009192_1	Os01g0299500	Conserved hypothetical protein. (Os01t0299500-01)
M0125219	M0125219_1	Os01g0300900	Galactose oxidase/kelch%2C beta-propeller domain containing protein. (Os01t0300900-01)%3BHypothetical conserved gene. (Os01t0300900-02)
M0025876	M0025876_1	Os01g0301500	Pentatricopeptide repeat domain containing protein. (Os01t0301500-01)
M0027311	M0027311_1	Os01g0301500	Pentatricopeptide repeat domain containing protein. (Os01t0301500-01)
M0028792	M0028792_1	Os01g0301500	Pentatricopeptide repeat domain containing protein. (Os01t0301500-01)
M0085920	M0085920_1	Os01g0303000	Similar to CP12 (Fragment). (Os01t0303000-02)
M0094006	M0094006_1	Os01g0303200	Conserved hypothetical protein. (Os01t0303200-01)
M0082417	M0082417_1	Os01g0303300	Similar to Stress-inducible membrane pore protein. (Os01t0303300-01)
M0082417	M0082417_1	Os01g0303401	Hypothetical gene. (Os01t0303401-00)
M0065717	M0065717_1	Os01g0303600	Zinc finger%2C RING/FYVE/PHD-type domain containing protein. (Os01t0303600-01)
M0098844	M0098844_1	Os01g0303800	UspA domain containing protein. (Os01t0303800-01)%3BUspA domain containing protein. (Os01t0303800-02)
M0105256	M0105256_1	Os01g0304000	Similar to Ribosomal protein L29. (Os01t0304000-01)
M0105317	M0105317_1	Os01g0304000	Similar to Ribosomal protein L29. (Os01t0304000-01)
M0087944	M0087944_1	Os01g0304400	Conserved hypothetical protein. (Os01t0304400-00)
M0008299	M0008299_1	Os01g0305900	Similar to R2R3 Myb transcription factor MYB-IF35. (Os01t0305900-01)
M0012779	M0012779_1	Os01g0305900	Similar to R2R3 Myb transcription factor MYB-IF35. (Os01t0305900-01)
M0066119	M0066119_1	Os01g0305900	Similar to R2R3 Myb transcription factor MYB-IF35. (Os01t0305900-01)
M0067294	M0067294_1	Os01g0305900	Similar to R2R3 Myb transcription factor MYB-IF35. (Os01t0305900-01)
M0037602	M0037602_1	Os01g0306800	Conserved hypothetical protein. (Os01t0306800-01)%3BHypothetical conserved gene. (Os01t0306800-02)
M0075896	M0075896_2	Os01g0306900	Protein of unknown function DUF789 family protein. (Os01t0306900-01)
M0075901	M0075901_1	Os01g0306900	Protein of unknown function DUF789 family protein. (Os01t0306900-01)
M0075912	M0075912_1	Os01g0306900	Protein of unknown function DUF789 family protein. (Os01t0306900-01)
M0095144	M0095144_1	Os01g0306900	Protein of unknown function DUF789 family protein. (Os01t0306900-01)
M0106444	M0106444_1	Os01g0306900	Protein of unknown function DUF789 family protein. (Os01t0306900-01)
M0108889	M0108889_1	Os01g0306900	Protein of unknown function DUF789 family protein. (Os01t0306900-01)
M0127416	M0127416_1	Os01g0306900	Protein of unknown function DUF789 family protein. (Os01t0306900-01)
M0074540	M0074540_1	Os01g0307500	Cation transporter family protein. (Os01t0307500-01)
M0109124	M0109124_1	Os01g0308200	Hypothetical protein. (Os01t0308200-01)%3BHypothetical protein. (Os01t0308200-02)
M0112498	M0112498_1	Os01g0308200	Hypothetical protein. (Os01t0308200-01)%3BHypothetical protein. (Os01t0308200-02)
M0109124	M0109124_1	Os01g0308300	NB-ARC domain containing protein. (Os01t0308300-00)
M0112498	M0112498_1	Os01g0308300	NB-ARC domain containing protein. (Os01t0308300-00)
M0085407	M0085407_1	Os01g0310500	Protein kinase%2C catalytic domain domain containing protein. (Os01t0310500-01)%3BConserved hypothetical protein. (Os01t0310500-02)
M0107013	M0107013_1	Os01g0310500	Protein kinase%2C catalytic domain domain containing protein. (Os01t0310500-01)%3BConserved hypothetical protein. (Os01t0310500-02)
M0127168	M0127168_1	Os01g0310500	Protein kinase%2C catalytic domain domain containing protein. (Os01t0310500-01)%3BConserved hypothetical protein. (Os01t0310500-02)
M0079351	M0079351_1	Os01g0311300	Similar to Sorbitol transporter. (Os01t0311300-01)
M0121778	M0121778_1	Os01g0311500	Similar to PHS1 (PROPYZAMIDE-HYPERSENSITIVE 1)%3B phosphoprotein phosphatase/ protein tyrosine/serine/threonine phosphatase. (Os01t0311500-01)%3BSimilar to predicted protein. (Os01t0311500-02)
M0081032	M0081032_1	Os01g0311800	Similar to Pectin methylesterase 8 (Fragment). (Os01t0311800-01)%3BSimilar to Pectinesterase. (Os01t0311800-02)
M0116733	M0116733_1	Os01g0311800	Similar to Pectin methylesterase 8 (Fragment). (Os01t0311800-01)%3BSimilar to Pectinesterase. (Os01t0311800-02)
M0069491	M0069491_2	Os01g0313300	Similar to EREBP-3 protein (Fragment). (Os01t0313300-01)
M0076066	M0076066_1	Os01g0314100	Catalytic domain of components of various dehydrogenase complexes containing protein. (Os01t0314100-01)
M0030476	M0030476_2	Os01g0314300	Uncharacterized domain 2 containing protein. (Os01t0314300-01)%3BUncharacterized domain 2 containing protein. (Os01t0314300-02)
M0081777	M0081777_1	Os01g0315600	Similar to Monoglyceride lipase. (Os01t0315600-01)
M0112571	M0112571_1	Os01g0315600	Similar to Monoglyceride lipase. (Os01t0315600-01)
M0113493	M0113493_1	Os01g0315600	Similar to Monoglyceride lipase. (Os01t0315600-01)
M0104503	M0104503_1	Os01g0316001	Hypothetical conserved gene. (Os01t0316001-01)
M0118066	M0118066_1	Os01g0316600	Similar to pre-mRNA-splicing factor SF2. (Os01t0316600-01)
M0077975	M0077975_1	Os01g0316800	Similar to Deleted in split hand/splt foot protein (Fragment). (Os01t0316800-01)
M0020026	M0020026_1	Os01g0316900	Conserved hypothetical protein. (Os01t0316900-01)
M0031839	M0031839_1	Os01g0316900	Conserved hypothetical protein. (Os01t0316900-01)
M0031839	M0031839_2	Os01g0316900	Conserved hypothetical protein. (Os01t0316900-01)
M0112869	M0112869_1	Os01g0316900	Conserved hypothetical protein. (Os01t0316900-01)
M0020026	M0020026_1	Os01g0317125	Hypothetical protein. (Os01t0317125-00)
M0076395	M0076395_1	Os01g0318201	Non-protein coding transcript. (Os01t0318201-01)
M0008794	M0008794_1	Os01g0322800	WD40 repeat-like domain containing protein. (Os01t0322800-01)
M0096464	M0096464_1	Os01g0322800	WD40 repeat-like domain containing protein. (Os01t0322800-01)
M0056488	M0056488_1	Os01g0323300	RNA-binding%2C CRM domain domain containing protein. (Os01t0323300-00)
M0051547	M0051547_1	Os01g0323600	Similar to S-adenosylmethionine synthase 2. (Os01t0323600-01)
M0051547	M0051547_1	Os01g0323775	Hypothetical protein. (Os01t0323775-00)
M0043976	M0043976_1	Os01g0324400	Hypothetical conserved gene. (Os01t0324400-01)%3BProtein of unknown function DUF3615 domain containing protein. (Os01t0324400-02)%3BSimilar to cDNA clone:J033110L02%2C full insert sequence. (Os01t0324400-03)
M0043976	M0043976_2	Os01g0324400	Hypothetical conserved gene. (Os01t0324400-01)%3BProtein of unknown function DUF3615 domain containing protein. (Os01t0324400-02)%3BSimilar to cDNA clone:J033110L02%2C full insert sequence. (Os01t0324400-03)
M0119495	M0119495_1	Os01g0324400	Hypothetical conserved gene. (Os01t0324400-01)%3BProtein of unknown function DUF3615 domain containing protein. (Os01t0324400-02)%3BSimilar to cDNA clone:J033110L02%2C full insert sequence. (Os01t0324400-03)
M0098207	M0098207_1	Os01g0327000	Similar to Class III peroxidase 14. (Os01t0327000-01)
M0044589	M0044589_1	Os01g0328500	Bucentaur or craniofacial development family protein. (Os01t0328500-01)
M0079962	M0079962_1	Os01g0328900	Glycosyl transferase%2C family 31 domain containing protein. (Os01t0328900-01)
M0017909	M0017909_1	Os01g0329400	Mitochondrial substrate carrier family protein. (Os01t0329400-01)%3BSimilar to predicted protein. (Os01t0329400-02)
M0045630	M0045630_1	Os01g0329400	Mitochondrial substrate carrier family protein. (Os01t0329400-01)%3BSimilar to predicted protein. (Os01t0329400-02)
M0063881	M0063881_1	Os01g0329400	Mitochondrial substrate carrier family protein. (Os01t0329400-01)%3BSimilar to predicted protein. (Os01t0329400-02)
M0016075	M0016075_1	Os01g0329900	Similar to Lipase homolog (Fragment). (Os01t0329900-01)%3BHypothetical conserved gene. (Os01t0329900-02)
M0051358	M0051358_1	Os01g0329900	Similar to Lipase homolog (Fragment). (Os01t0329900-01)%3BHypothetical conserved gene. (Os01t0329900-02)
M0099163	M0099163_1	Os01g0329900	Similar to Lipase homolog (Fragment). (Os01t0329900-01)%3BHypothetical conserved gene. (Os01t0329900-02)
M0099888	M0099888_1	Os01g0330100	Similar to Alpha-L-fucosidase 2. (Os01t0330100-01)
M0051325	M0051325_1	Os01g0331900	Protein of unknown function DUF846%2C eukaryotic family protein. (Os01t0331900-01)%3BProtein of unknown function DUF846%2C eukaryotic family protein. (Os01t0331900-02)
M0051335	M0051335_1	Os01g0331900	Protein of unknown function DUF846%2C eukaryotic family protein. (Os01t0331900-01)%3BProtein of unknown function DUF846%2C eukaryotic family protein. (Os01t0331900-02)
M0051928	M0051928_1	Os01g0331900	Protein of unknown function DUF846%2C eukaryotic family protein. (Os01t0331900-01)%3BProtein of unknown function DUF846%2C eukaryotic family protein. (Os01t0331900-02)
M0051929	M0051929_1	Os01g0331900	Protein of unknown function DUF846%2C eukaryotic family protein. (Os01t0331900-01)%3BProtein of unknown function DUF846%2C eukaryotic family protein. (Os01t0331900-02)
M0043852	M0043852_1	Os01g0332500	Similar to Serine carboxypeptidase II-like protein. (Os01t0332500-01)
M0043853	M0043853_1	Os01g0332500	Similar to Serine carboxypeptidase II-like protein. (Os01t0332500-01)
M0109940	M0109940_1	Os01g0333600	Protein of unknown function DUF594 domain containing protein. (Os01t0333600-00)
M0046605	M0046605_1	Os01g0335700	NB-ARC domain containing protein. (Os01t0335700-01)
M0098783	M0098783_1	Os01g0337500	Similar to H+-pyrophosphatase (Fragment). (Os01t0337500-00)
M0098783	M0098783_2	Os01g0337500	Similar to H+-pyrophosphatase (Fragment). (Os01t0337500-00)
M0116428	M0116428_1	Os01g0338401	Hypothetical gene. (Os01t0338401-01)
M0014170	M0014170_1	Os01g0340100	Transcription factor%2C MADS-box domain containing protein. (Os01t0340100-00)
M0033884	M0033884_1	Os01g0340100	Transcription factor%2C MADS-box domain containing protein. (Os01t0340100-00)
M0117928	M0117928_1	Os01g0340801	Non-protein coding transcript. (Os01t0340801-01)
M0069751	M0069751_1	Os01g0341200	Tubulin%2C conserved site domain containing protein. (Os01t0341200-01)
M0057536	M0057536_1	Os01g0341750	Hypothetical protein. (Os01t0341750-00)
M0017107	M0017107_1	Os01g0342750	Hypothetical conserved gene. (Os01t0342750-01)
M0070542	M0070542_1	Os01g0343100	Protein of unknown function DUF594 family protein. (Os01t0343100-01)
M0071720	M0071720_1	Os01g0343500	Similar to TPR repeat. (Os01t0343500-01)
M0097693	M0097693_1	Os01g0346700	Conserved hypothetical protein. (Os01t0346700-01)
M0056531	M0056531_1	Os01g0347000	Similar to PROPYZAMIDE-HTPERSENSITIVE 1. (Os01t0347000-01)
M0056531	M0056531_1	Os01g0347100	Protein of unknown function DUF1399 family protein. (Os01t0347100-01)
M0006194	M0006194_2	Os01g0347300	Conserved hypothetical protein. (Os01t0347300-01)
M0006294	M0006294_1	Os01g0347300	Conserved hypothetical protein. (Os01t0347300-01)
M0120232	M0120232_1	Os01g0348600	Similar to MFP2 (Fatty acid multifunctional protein) (AtMFP2). (Os01t0348600-01)%3BSimilar to glyoxysomal fatty acid beta-oxidation multifunctional protein MFP-a. (Os01t0348600-02)%3BSimilar to glyoxysomal fatty acid beta-oxidation multifunctional protein MFP-a. (Os01t0348600-03)
M0033562	M0033562_1	Os01g0349000	Conserved hypothetical protein. (Os01t0349000-01)
M0027408	M0027408_1	Os01g0349400	Similar to Serine/threonine protein phosphatase PP1 (EC 3.1.3.16) (Fragment). (Os01t0349400-01)
M0063512	M0063512_1	Os01g0349400	Similar to Serine/threonine protein phosphatase PP1 (EC 3.1.3.16) (Fragment). (Os01t0349400-01)
M0104085	M0104085_1	Os01g0350300	Disease resistance protein domain containing protein. (Os01t0350300-00)
M0101539	M0101539_1	Os01g0350900	Similar to VIP2 protein. (Os01t0350900-01)%3BSimilar to VIP2 protein. (Os01t0350900-02)
M0038493	M0038493_1	Os01g0351500	Plant disease resistance response protein domain containing protein. (Os01t0351500-00)
M0051290	M0051290_1	Os01g0352100	2OG-Fe(II) oxygenase domain containing protein. (Os01t0352100-01)
M0063076	M0063076_1	Os01g0352751	Non-protein coding transcript. (Os01t0352751-00)
M0106629	M0106629_1	Os01g0353400	Similar to Glutathione S-transferase GST 8 (EC 2.5.1.18). (Os01t0353400-00)
M0106629	M0106629_1	Os01g0353501	Hypothetical protein. (Os01t0353501-00)
M0038603	M0038603_1	Os01g0353600	Similar to AP-3 complex subunit sigma-2. (Os01t0353600-00)
M0068136	M0068136_1	Os01g0353600	Similar to AP-3 complex subunit sigma-2. (Os01t0353600-00)
M0069321	M0069321_1	Os01g0353600	Similar to AP-3 complex subunit sigma-2. (Os01t0353600-00)
M0069337	M0069337_1	Os01g0353600	Similar to AP-3 complex subunit sigma-2. (Os01t0353600-00)
M0069392	M0069392_1	Os01g0353600	Similar to AP-3 complex subunit sigma-2. (Os01t0353600-00)
M0078597	M0078597_1	Os01g0353600	Similar to AP-3 complex subunit sigma-2. (Os01t0353600-00)
M0088381	M0088381_1	Os01g0353900	Similar to cDNA clone:J023055K12%2C full insert sequence. (Os01t0353900-01)%3BConserved hypothetical protein. (Os01t0353900-02)
M0008546	M0008546_1	Os01g0355500	Hypothetical conserved gene. (Os01t0355500-01)%3BHeat shock protein DnaJ%2C N-terminal domain containing protein. (Os01t0355500-02)
M0021552	M0021552_1	Os01g0355600	Galactose-binding like domain containing protein. (Os01t0355600-01)
M0120994	M0120994_1	Os01g0355600	Galactose-binding like domain containing protein. (Os01t0355600-01)
M0104527	M0104527_1	Os01g0355700	NB-ARC domain containing protein. (Os01t0355700-00)
M0010935	M0010935_1	Os01g0356400	Similar to multidrug resistance protein ABC transporter family. (Os01t0356400-01)
M0105428	M0105428_1	Os01g0356400	Similar to multidrug resistance protein ABC transporter family. (Os01t0356400-01)
M0014134	M0014134_1	Os01g0357100	Ferredoxin-nitrite reductase (EC 1.7.7.1). (Os01t0357100-01)%3BSimilar to Ferredoxin-nitrite reductase. (Os01t0357100-02)
M0107655	M0107655_2	Os01g0357100	Ferredoxin-nitrite reductase (EC 1.7.7.1). (Os01t0357100-01)%3BSimilar to Ferredoxin-nitrite reductase. (Os01t0357100-02)
M0120347	M0120347_1	Os01g0357100	Ferredoxin-nitrite reductase (EC 1.7.7.1). (Os01t0357100-01)%3BSimilar to Ferredoxin-nitrite reductase. (Os01t0357100-02)
M0014134	M0014134_1	Os01g0357150	Hypothetical protein. (Os01t0357150-00)
M0107655	M0107655_2	Os01g0357150	Hypothetical protein. (Os01t0357150-00)
M0120349	M0120349_1	Os01g0357150	Hypothetical protein. (Os01t0357150-00)
M0016428	M0016428_1	Os01g0357400	Similar to Alpha-amylase. (Os01t0357400-01)
M0029622	M0029622_2	Os01g0357400	Similar to Alpha-amylase. (Os01t0357400-01)
M0029651	M0029651_1	Os01g0357400	Similar to Alpha-amylase. (Os01t0357400-01)
M0035590	M0035590_1	Os01g0357400	Similar to Alpha-amylase. (Os01t0357400-01)
M0042695	M0042695_1	Os01g0357400	Similar to Alpha-amylase. (Os01t0357400-01)
M0047152	M0047152_2	Os01g0357400	Similar to Alpha-amylase. (Os01t0357400-01)
M0066957	M0066957_1	Os01g0357400	Similar to Alpha-amylase. (Os01t0357400-01)
M0088607	M0088607_1	Os01g0357400	Similar to Alpha-amylase. (Os01t0357400-01)
M0004736	M0004736_1	Os01g0357800	Pentatricopeptide repeat domain containing protein. (Os01t0357800-01)
M0017421	M0017421_1	Os01g0357900	Similar to RALF. (Os01t0357900-01)
M0025722	M0025722_1	Os01g0360100	Similar to Powdery mildew resistance protein pm3f (Fragment). (Os01t0360100-01)
M0054548	M0054548_1	Os01g0360100	Similar to Powdery mildew resistance protein pm3f (Fragment). (Os01t0360100-01)
M0025722	M0025722_1	Os01g0360150	Hypothetical protein. (Os01t0360150-01)
M0054548	M0054548_1	Os01g0360150	Hypothetical protein. (Os01t0360150-01)
M0009142	M0009142_1	Os01g0360200	Similar to Respiratory burst oxidase homolog. (Os01t0360200-01)%3BSimilar to Respiratory burst oxidase homolog. (Os01t0360200-03)
M0009142	M0009142_1	Os01g0360333	Hypothetical protein. (Os01t0360333-00)
M0001600	M0001600_1	Os01g0360600	Dephospho-CoA kinase family protein. (Os01t0360600-01)
M0122476	M0122476_1	Os01g0362100	Esterase/lipase/thioesterase domain containing protein. (Os01t0362100-01)
M0120022	M0120022_1	Os01g0363000	Hypothetical protein. (Os01t0363000-01)
M0001538	M0001538_1	Os01g0364000	Hypothetical gene. (Os01t0364000-01)%3BHypothetical gene. (Os01t0364000-02)
M0067221	M0067221_1	Os01g0366100	Similar to cDNA clone:J023120H23%2C full insert sequence. (Os01t0366100-01)
M0067245	M0067245_1	Os01g0366100	Similar to cDNA clone:J023120H23%2C full insert sequence. (Os01t0366100-01)
M0032558	M0032558_1	Os01g0367400	Conserved hypothetical protein. (Os01t0367400-01)%3BSimilar to cDNA clone:001-121-G01%2C full insert sequence. (Os01t0367400-02)
M0121818	M0121818_1	Os01g0369000	Similar to Cullin-1. (Os01t0369000-01)%3BSimilar to Cullin-1. (Os01t0369000-02)
M0121818	M0121818_2	Os01g0369000	Similar to Cullin-1. (Os01t0369000-01)%3BSimilar to Cullin-1. (Os01t0369000-02)
M0121865	M0121865_1	Os01g0369000	Similar to Cullin-1. (Os01t0369000-01)%3BSimilar to Cullin-1. (Os01t0369000-02)
M0100694	M0100694_2	Os01g0369200	Similar to Cullin-1. (Os01t0369200-01)
M0109616	M0109616_1	Os01g0370000	NADH:flavin oxidoreductase/NADH oxidase%2C N-terminal domain containing protein. (Os01t0370000-01)
M0045181	M0045181_1	Os01g0375000	GTP1/OBG domain containing protein. (Os01t0375000-01)
M0045183	M0045183_1	Os01g0375000	GTP1/OBG domain containing protein. (Os01t0375000-01)
M0045183	M0045183_2	Os01g0375000	GTP1/OBG domain containing protein. (Os01t0375000-01)
M0087100	M0087100_1	Os01g0375000	GTP1/OBG domain containing protein. (Os01t0375000-01)
M0021302	M0021302_1	Os01g0375200	Similar to shikimate biosynthesis protein aroDE. (Os01t0375200-01)%3BSimilar to shikimate biosynthesis protein aroDE. (Os01t0375200-02)%3BSimilar to shikimate biosynthesis protein aroDE. (Os01t0375200-03)
M0039367	M0039367_1	Os01g0375200	Similar to shikimate biosynthesis protein aroDE. (Os01t0375200-01)%3BSimilar to shikimate biosynthesis protein aroDE. (Os01t0375200-02)%3BSimilar to shikimate biosynthesis protein aroDE. (Os01t0375200-03)
M0039475	M0039475_1	Os01g0375200	Similar to shikimate biosynthesis protein aroDE. (Os01t0375200-01)%3BSimilar to shikimate biosynthesis protein aroDE. (Os01t0375200-02)%3BSimilar to shikimate biosynthesis protein aroDE. (Os01t0375200-03)
M0039882	M0039882_1	Os01g0375200	Similar to shikimate biosynthesis protein aroDE. (Os01t0375200-01)%3BSimilar to shikimate biosynthesis protein aroDE. (Os01t0375200-02)%3BSimilar to shikimate biosynthesis protein aroDE. (Os01t0375200-03)
M0059753	M0059753_1	Os01g0375200	Similar to shikimate biosynthesis protein aroDE. (Os01t0375200-01)%3BSimilar to shikimate biosynthesis protein aroDE. (Os01t0375200-02)%3BSimilar to shikimate biosynthesis protein aroDE. (Os01t0375200-03)
M0036797	M0036797_1	Os01g0377500	Similar to Ania-6a type cyclin. (Os01t0377500-01)
M0072170	M0072170_1	Os01g0377700	Similar to NPL4 family protein. (Os01t0377700-01)%3BNPL4 domain containing protein. (Os01t0377700-02)
M0074322	M0074322_2	Os01g0377700	Similar to NPL4 family protein. (Os01t0377700-01)%3BNPL4 domain containing protein. (Os01t0377700-02)
M0110380	M0110380_1	Os01g0378100	Plant peroxidase domain containing protein. (Os01t0378100-01)
M0093558	M0093558_1	Os01g0379400	Cyclin-like F-box domain containing protein. (Os01t0379400-01)%3BHypothetical conserved gene. (Os01t0379400-02)%3BCyclin-like F-box domain containing protein. (Os01t0379400-03)
M0080616	M0080616_1	Os01g0386600	TGF-beta receptor%2C type I/II extracellular region family protein. (Os01t0386600-00)
M0075432	M0075432_1	Os01g0387133	Hypothetical gene. (Os01t0387133-00)
M0095965	M0095965_1	Os01g0387133	Hypothetical gene. (Os01t0387133-00)
M0068365	M0068365_1	Os01g0390400	Similar to Met-10+ like family protein. (Os01t0390400-01)%3BNucleic acid-binding OB-fold domain containing protein. (Os01t0390400-02)%3BNucleic acid-binding OB-fold domain containing protein. (Os01t0390400-03)
M0084715	M0084715_1	Os01g0390400	Similar to Met-10+ like family protein. (Os01t0390400-01)%3BNucleic acid-binding OB-fold domain containing protein. (Os01t0390400-02)%3BNucleic acid-binding OB-fold domain containing protein. (Os01t0390400-03)
M0104785	M0104785_1	Os01g0390600	Pentatricopeptide repeat domain containing protein. (Os01t0390600-01)
M0063172	M0063172_1	Os01g0391100	Hypothetical gene. (Os01t0391100-01)%3BHypothetical protein. (Os01t0391100-02)%3BHypothetical protein. (Os01t0391100-03)
M0083017	M0083017_1	Os01g0391100	Hypothetical gene. (Os01t0391100-01)%3BHypothetical protein. (Os01t0391100-02)%3BHypothetical protein. (Os01t0391100-03)
M0080603	M0080603_1	Os01g0391500	Hypothetical conserved gene. (Os01t0391500-01)
M0105963	M0105963_1	Os01g0391500	Hypothetical conserved gene. (Os01t0391500-01)
M0098030	M0098030_1	Os01g0498300	Glycosyltransferase AER61%2C uncharacterized domain containing protein. (Os01t0498300-01)
M0017608	M0017608_1	Os01g0500400	Conserved hypothetical protein. (Os01t0500400-01)
M0101086	M0101086_1	Os01g0501000	Conserved hypothetical protein. (Os01t0501000-01)
M0101458	M0101458_1	Os01g0501000	Conserved hypothetical protein. (Os01t0501000-01)
M0015102	M0015102_1	Os01g0501800	Similar to Photosystem II oxygen-evolving complex protein 1 (Fragment). (Os01t0501800-01)
M0066742	M0066742_1	Os01g0502400	2OG-Fe(II) oxygenase domain containing protein. (Os01t0502400-01)
M0018638	M0018638_1	Os01g0503400	Similar to (Rice Genome Annotation Project) metal transporter Nramp6. (Os01t0503400-01)%3BSimilar to cDNA clone:J013164K10%2C full insert sequence. (Os01t0503400-02)%3BSimilar to OsNramp1 (Integral membrane protein). (Os01t0503400-03)%3BSimilar to (Rice Genome Annotation Project) metal transporter Nramp6. (Os01t0503400-04)%3BSimilar to cDNA clone:J013164K10%2C full insert sequence. (Os01t0503400-…
M0109483	M0109483_1	Os01g0507000	Non-protein coding transcript. (Os01t0507000-01)%3BConserved hypothetical protein. (Os01t0507000-02)
M0116550	M0116550_1	Os01g0507300	Protein of unknown function DUF92%2C transmembrane family protein. (Os01t0507300-01)
M0117568	M0117568_2	Os01g0507300	Protein of unknown function DUF92%2C transmembrane family protein. (Os01t0507300-01)
M0080612	M0080612_1	Os01g0508000	Similar to Beta-glucosidase. (Os01t0508000-01)%3BSimilar to Beta-mannosidase 2. (Os01t0508000-02)
M0094231	M0094231_1	Os01g0508000	Similar to Beta-glucosidase. (Os01t0508000-01)%3BSimilar to Beta-mannosidase 2. (Os01t0508000-02)
M0080612	M0080612_1	Os01g0508050	Non-protein coding transcript. (Os01t0508050-00)
M0094231	M0094231_1	Os01g0508050	Non-protein coding transcript. (Os01t0508050-00)
M0089405	M0089405_1	Os01g0510500	Conserved hypothetical protein. (Os01t0510500-01)
M0065101	M0065101_1	Os01g0510701	Hypothetical conserved gene. (Os01t0510701-01)
M0085654	M0085654_1	Os01g0510701	Hypothetical conserved gene. (Os01t0510701-01)
M0102659	M0102659_1	Os01g0510701	Hypothetical conserved gene. (Os01t0510701-01)
M0015103	M0015103_1	Os01g0510800	Histone-fold domain containing protein. (Os01t0510800-01)
M0015103	M0015103_1	Os01g0510901	Conserved hypothetical protein. (Os01t0510901-01)
M0063778	M0063778_1	Os01g0511300	Proteasome component region PCI domain containing protein. (Os01t0511300-01)
M0063778	M0063778_2	Os01g0511300	Proteasome component region PCI domain containing protein. (Os01t0511300-01)
M0067590	M0067590_1	Os01g0511300	Proteasome component region PCI domain containing protein. (Os01t0511300-01)
M0105518	M0105518_2	Os01g0511300	Proteasome component region PCI domain containing protein. (Os01t0511300-01)
M0015689	M0015689_1	Os01g0511600	Similar to lrgB-like family protein. (Os01t0511600-01)%3BSimilar to lrgB-like family protein. (Os01t0511600-02)
M0112939	M0112939_1	Os01g0512100	Similar to Chaperone protein dnaJ 15 (Protein ALTERED RESPONSE TO GRAVITY) (AtARG1) (AtJ15) (AtDjB15). (Os01t0512100-01)
M0118523	M0118523_1	Os01g0512700	Zinc finger%2C C2H2 domain containing protein. (Os01t0512700-00)
M0127403	M0127403_1	Os01g0513400	Protein of unknown function DUF789 family protein. (Os01t0513400-01)
M0105389	M0105389_1	Os01g0513900	Similar to Kinesin heavy chain (Fragment). (Os01t0513900-01)
M0116021	M0116021_1	Os01g0514300	Armadillo-type fold domain containing protein. (Os01t0514300-01)
M0123470	M0123470_1	Os01g0514700	Serine/threonine protein kinase-related domain containing protein. (Os01t0514700-01)
M0118823	M0118823_1	Os01g0516700	Similar to glycosyltransferase family 28 C-terminal domain containing protein. (Os01t0516700-01)
M0115968	M0115968_1	Os01g0517500	Similar to Polygalacturonase (Fragment). (Os01t0517500-01)
M0123649	M0123649_1	Os01g0517500	Similar to Polygalacturonase (Fragment). (Os01t0517500-01)
M0123680	M0123680_1	Os01g0517500	Similar to Polygalacturonase (Fragment). (Os01t0517500-01)
M0026845	M0026845_1	Os01g0518651	Leucine-rich repeat domain containing protein. (Os01t0518651-00)
M0080332	M0080332_1	Os01g0518800	Conserved hypothetical protein. (Os01t0518800-01)
M0034843	M0034843_1	Os01g0519100	Kelch-type beta propeller domain containing protein. (Os01t0519100-01)
M0001338	M0001338_1	Os01g0521200	Similar to cDNA clone:J023118N19%2C full insert sequence. (Os01t0521200-01)
M0104585	M0104585_2	Os01g0521400	Similar to lipase family protein. (Os01t0521400-01)
M0104647	M0104647_1	Os01g0521400	Similar to lipase family protein. (Os01t0521400-01)
M0105528	M0105528_1	Os01g0521400	Similar to lipase family protein. (Os01t0521400-01)
M0105531	M0105531_1	Os01g0521400	Similar to lipase family protein. (Os01t0521400-01)
M0105571	M0105571_1	Os01g0521400	Similar to lipase family protein. (Os01t0521400-01)
M0023940	M0023940_1	Os01g0522400	Armadillo-like helical domain containing protein. (Os01t0522400-00)
M0023941	M0023941_1	Os01g0522400	Armadillo-like helical domain containing protein. (Os01t0522400-00)
M0058223	M0058223_1	Os01g0522400	Armadillo-like helical domain containing protein. (Os01t0522400-00)
M0060191	M0060191_1	Os01g0523401	Similar to ribosomal protein S18. (Os01t0523401-00)
M0013680	M0013680_1	Os01g0524500	Conserved hypothetical protein. (Os01t0524500-01)%3BTranscription factor%2C Regulation of nutrient mobilization in germination (Os01t0524500-02)
M0025382	M0025382_1	Os01g0524700	Armadillo-like helical domain containing protein. (Os01t0524700-01)
M0113033	M0113033_1	Os01g0524700	Armadillo-like helical domain containing protein. (Os01t0524700-01)
M0071297	M0071297_2	Os01g0525100	Conserved hypothetical protein. (Os01t0525100-01)
M0032919	M0032919_1	Os01g0527600	RNA-dependent RNA polymerase%2C Small RNA biogenesis%2C Regulation of shoot apical meristem (SAM) initiation%2C Spikelet development (Os01t0527600-01)
M0054633	M0054633_1	Os01g0530366	RNA polymerase Rbp10 domain containing protein. (Os01t0530366-01)
M0097889	M0097889_1	Os01g0530400	Thioredoxin fold domain containing protein. (Os01t0530400-01)%3BSimilar to cDNA clone:002-104-C07%2C full insert sequence. (Os01t0530400-02)%3BThioredoxin fold domain containing protein. (Os01t0530400-03)
M0101907	M0101907_1	Os01g0531300	Hypothetical conserved gene. (Os01t0531300-00)
M0101908	M0101908_1	Os01g0531300	Hypothetical conserved gene. (Os01t0531300-00)
M0026765	M0026765_1	Os01g0533000	Similar to predicted protein. (Os01t0533000-00)
M0098724	M0098724_1	Os01g0533100	Similar to ATGSL07 (glucan synthase-like 7)%3B 1%2C3-beta-glucan synthase/ transferase%2C transferring glycosyl groups. (Os01t0533100-00)
M0021463	M0021463_1	Os01g0534800	Similar to PRLI-interacting factor K (Fragment). (Os01t0534800-01)%3BSimilar to PRLI-interacting factor K (Fragment). (Os01t0534800-02)
M0013141	M0013141_1	Os01g0534900	Similar to Hv711N16.16 (Fragment). (Os01t0534900-01)
M0021366	M0021366_1	Os01g0534900	Similar to Hv711N16.16 (Fragment). (Os01t0534900-01)
M0063290	M0063290_1	Os01g0534900	Similar to Hv711N16.16 (Fragment). (Os01t0534900-01)
M0078670	M0078670_1	Os01g0535400	Protein kinase%2C catalytic domain domain containing protein. (Os01t0535400-01)
M0078670	M0078670_1	Os01g0535650	Hypothetical protein. (Os01t0535650-00)
M0060252	M0060252_1	Os01g0536400	Isopenicillin N synthase family protein. (Os01t0536400-01)
M0060263	M0060263_1	Os01g0536400	Isopenicillin N synthase family protein. (Os01t0536400-01)
M0076985	M0076985_2	Os01g0539400	Hypothetical protein. (Os01t0539400-01)%3BHypothetical protein. (Os01t0539400-02)
M0092651	M0092651_1	Os01g0540800	Conserved hypothetical protein. (Os01t0540800-01)
M0111398	M0111398_1	Os01g0540800	Conserved hypothetical protein. (Os01t0540800-01)
M0115533	M0115533_1	Os01g0540800	Conserved hypothetical protein. (Os01t0540800-01)
M0070924	M0070924_1	Os01g0541600	RNAse P%2C Rpr2/Rpp21 subunit domain containing protein. (Os01t0541600-01)
M0005914	M0005914_1	Os01g0541900	Protein kinase%2C core domain containing protein. (Os01t0541900-01)
M0110218	M0110218_1	Os01g0543100	Similar to Peroxidase 72 precursor (EC 1.11.1.7) (Atperox P72) (PRXR8) (ATP6a). (Os01t0543100-01)
M0066108	M0066108_2	Os01g0543400	Hypothetical conserved gene. (Os01t0543400-00)
M0011632	M0011632_1	Os01g0547133	Similar to carboxyl-terminal proteinase. (Os01t0547133-00)
M0081052	M0081052_1	Os01g0549000	Similar to Polygalacturonase (Fragment). (Os01t0549000-00)
M0081057	M0081057_1	Os01g0549000	Similar to Polygalacturonase (Fragment). (Os01t0549000-00)
M0081052	M0081052_1	Os01g0549100	Hypothetical protein. (Os01t0549100-01)
M0081057	M0081057_1	Os01g0549100	Hypothetical protein. (Os01t0549100-01)
M0052174	M0052174_2	Os01g0550100	Similar to Ubiquitin-specific protease 6. (Os01t0550100-01)%3BSimilar to Ubiquitin-specific protease 6. (Os01t0550100-02)
M0060175	M0060175_1	Os01g0550100	Similar to Ubiquitin-specific protease 6. (Os01t0550100-01)%3BSimilar to Ubiquitin-specific protease 6. (Os01t0550100-02)
M0098280	M0098280_1	Os01g0550300	Similar to Gda-1 protein. (Os01t0550300-01)%3BSimilar to N-rich protein. (Os01t0550300-02)
M0119812	M0119812_1	Os01g0552300	Similar to Protein phosphatase-2C. (Os01t0552300-01)
M0069611	M0069611_2	Os01g0553400	Cyclin-like F-box domain containing protein. (Os01t0553400-01)
M0119960	M0119960_1	Os01g0553400	Cyclin-like F-box domain containing protein. (Os01t0553400-01)
M0048697	M0048697_1	Os01g0553600	Conserved hypothetical protein. (Os01t0553600-01)
M0061613	M0061613_1	Os01g0553600	Conserved hypothetical protein. (Os01t0553600-01)
M0075431	M0075431_1	Os01g0553600	Conserved hypothetical protein. (Os01t0553600-01)
M0102772	M0102772_1	Os01g0553600	Conserved hypothetical protein. (Os01t0553600-01)
M0046138	M0046138_1	Os01g0557100	Alpha/beta hydrolase family protein. (Os01t0557100-01)
M0113580	M0113580_1	Os01g0557100	Alpha/beta hydrolase family protein. (Os01t0557100-01)
M0097328	M0097328_1	Os01g0558300	RWD domain containing protein. (Os01t0558300-01)
M0018086	M0018086_1	Os01g0558600	Ras-related protein RIC1. (Os01t0558600-01)
M0066696	M0066696_1	Os01g0558850	Similar to peptidase M16 family protein / insulinase family protein. (Os01t0558850-00)
M0068071	M0068071_1	Os01g0558850	Similar to peptidase M16 family protein / insulinase family protein. (Os01t0558850-00)
M0098840	M0098840_1	Os01g0558900	Conserved hypothetical protein. (Os01t0558900-01)%3BNon-protein coding transcript. (Os01t0558900-02)
M0008686	M0008686_1	Os01g0559000	Protein of unknown function DUF1000 family protein. (Os01t0559000-01)%3BSimilar to Thioredoxin family Trp26. (Os01t0559000-02)
M0117651	M0117651_1	Os01g0559100	Similar to Seryl-tRNA synthetase (EC 6.1.1.11) (Serine--tRNA ligase) (SerRS) (Fragment). (Os01t0559100-01)%3BSimilar to seryl-tRNA synthetase1. (Os01t0559100-02)
M0121432	M0121432_1	Os01g0559100	Similar to Seryl-tRNA synthetase (EC 6.1.1.11) (Serine--tRNA ligase) (SerRS) (Fragment). (Os01t0559100-01)%3BSimilar to seryl-tRNA synthetase1. (Os01t0559100-02)
M0121432	M0121432_1	Os01g0559150	Hypothetical protein. (Os01t0559150-00)
M0094916	M0094916_1	Os01g0559300	Conserved hypothetical protein. (Os01t0559300-01)
M0096727	M0096727_1	Os01g0559300	Conserved hypothetical protein. (Os01t0559300-01)
M0096878	M0096878_1	Os01g0559300	Conserved hypothetical protein. (Os01t0559300-01)
M0086544	M0086544_1	Os01g0559500	Similar to predicted protein. (Os01t0559500-01)
M0086544	M0086544_1	Os01g0559525	Non-protein coding transcript. (Os01t0559525-00)
M0095018	M0095018_2	Os01g0559550	Non-protein coding transcript. (Os01t0559550-00)
M0086652	M0086652_1	Os01g0559600	Similar to C13 endopeptidase NP1 precursor. (Os01t0559600-01)%3BSimilar to Asparaginyl endopeptidase. (Os01t0559600-02)
M0014770	M0014770_1	Os01g0563000	Hypothetical conserved gene. (Os01t0563000-01)%3BPeptidyl-prolyl cis-trans isomerase%2C FKBP-type domain containing protein. (Os01t0563000-02)%3BHypothetical conserved gene. (Os01t0563000-03)%3BHypothetical conserved gene. (Os01t0563000-04)%3BHypothetical conserved gene. (Os01t0563000-05)%3BHypothetical conserved gene. (Os01t0563000-06)
M0027297	M0027297_1	Os01g0563000	Hypothetical conserved gene. (Os01t0563000-01)%3BPeptidyl-prolyl cis-trans isomerase%2C FKBP-type domain containing protein. (Os01t0563000-02)%3BHypothetical conserved gene. (Os01t0563000-03)%3BHypothetical conserved gene. (Os01t0563000-04)%3BHypothetical conserved gene. (Os01t0563000-05)%3BHypothetical conserved gene. (Os01t0563000-06)
M0121590	M0121590_1	Os01g0563000	Hypothetical conserved gene. (Os01t0563000-01)%3BPeptidyl-prolyl cis-trans isomerase%2C FKBP-type domain containing protein. (Os01t0563000-02)%3BHypothetical conserved gene. (Os01t0563000-03)%3BHypothetical conserved gene. (Os01t0563000-04)%3BHypothetical conserved gene. (Os01t0563000-05)%3BHypothetical conserved gene. (Os01t0563000-06)
M0126556	M0126556_1	Os01g0563000	Hypothetical conserved gene. (Os01t0563000-01)%3BPeptidyl-prolyl cis-trans isomerase%2C FKBP-type domain containing protein. (Os01t0563000-02)%3BHypothetical conserved gene. (Os01t0563000-03)%3BHypothetical conserved gene. (Os01t0563000-04)%3BHypothetical conserved gene. (Os01t0563000-05)%3BHypothetical conserved gene. (Os01t0563000-06)
M0030466	M0030466_1	Os01g0563700	Hypothetical gene. (Os01t0563700-01)
M0086219	M0086219_1	Os01g0563700	Hypothetical gene. (Os01t0563700-01)
M0117550	M0117550_1	Os01g0563700	Hypothetical gene. (Os01t0563700-01)
M0095252	M0095252_1	Os01g0564300	Peptidyl-prolyl cis-trans isomerase%2C FKBP-type domain containing protein. (Os01t0564300-01)
M0096221	M0096221_1	Os01g0564300	Peptidyl-prolyl cis-trans isomerase%2C FKBP-type domain containing protein. (Os01t0564300-01)
M0096232	M0096232_2	Os01g0564300	Peptidyl-prolyl cis-trans isomerase%2C FKBP-type domain containing protein. (Os01t0564300-01)
M0067719	M0067719_1	Os01g0565800	Protein of unknown function DUF538 family protein. (Os01t0565800-00)
M0067764	M0067764_2	Os01g0565800	Protein of unknown function DUF538 family protein. (Os01t0565800-00)
M0058823	M0058823_1	Os01g0567200	Protein of unknown function DUF3778 domain containing protein. (Os01t0567200-01)
M0106971	M0106971_1	Os01g0567400	Protein of unknown function DUF3511 domain containing protein. (Os01t0567400-00)
M0006447	M0006447_1	Os01g0568950	Similar to barren inflorescence2. (Os01t0568950-00)
M0009655	M0009655_1	Os01g0570700	Carbamoyl-phosphate synthetase%2C large subunit%2C ATP-binding domain containing protein. (Os01t0570700-01)
M0091066	M0091066_1	Os01g0570800	IQ calmodulin-binding region domain containing protein. (Os01t0570800-01)
M0088249	M0088249_1	Os01g0571700	Conserved hypothetical protein. (Os01t0571700-01)
M0075030	M0075030_1	Os01g0572100	Zinc finger%2C CCCH-type domain containing protein. (Os01t0572100-01)
M0095788	M0095788_1	Os01g0572700	Conserved hypothetical protein. (Os01t0572700-01)
M0014126	M0014126_1	Os01g0574400	Similar to Cell division protein ftsH (EC 3.4.24.-). (Os01t0574400-01)%3BSimilar to Cell division protease ftsH homolog 4%2C mitochondrial. (Os01t0574400-02)
M0105154	M0105154_1	Os01g0575200	Helix-loop-helix DNA-binding domain containing protein. (Os01t0575200-01)
M0123968	M0123968_1	Os01g0575200	Helix-loop-helix DNA-binding domain containing protein. (Os01t0575200-01)
M0088201	M0088201_2	Os01g0575500	Similar to predicted protein. (Os01t0575500-01)
M0088376	M0088376_1	Os01g0575500	Similar to predicted protein. (Os01t0575500-01)
M0088377	M0088377_1	Os01g0575500	Similar to predicted protein. (Os01t0575500-01)
M0094573	M0094573_1	Os01g0575500	Similar to predicted protein. (Os01t0575500-01)
M0065149	M0065149_1	Os01g0577600	Similar to predicted protein. (Os01t0577600-01)
M0068786	M0068786_1	Os01g0577600	Similar to predicted protein. (Os01t0577600-01)
M0118654	M0118654_1	Os01g0579600	Similar to Calcineurin B-like protein 9. (Os01t0579600-01)%3BSimilar to Isoform 2 of Calcineurin B-like protein 9. (Os01t0579600-02)%3BSimilar to Calcineurin B-like protein 9. (Os01t0579600-03)
M0124439	M0124439_1	Os01g0581800	Hypothetical conserved gene. (Os01t0581800-01)
M0018643	M0018643_1	Os01g0582400	Similar to Multidomain cyclophilin type peptidyl-prolyl cis-trans isomerase. (Os01t0582400-01)
M0037079	M0037079_1	Os01g0583300	Zinc finger%2C C2H2%2C LYAR-type domain containing protein. (Os01t0583300-01)
M0067264	M0067264_1	Os01g0583525	Hypothetical gene. (Os01t0583525-00)
M0067264	M0067264_1	Os01g0583600	Conserved hypothetical protein. (Os01t0583600-00)
M0124011	M0124011_1	Os01g0583900	Similar to Translation initiation factor. (Os01t0583900-00)
M0028577	M0028577_2	Os01g0584200	Similar to Myosin XI-K headless derivative (Fragment). (Os01t0584200-00)
M0028577	M0028577_2	Os01g0584250	Hypothetical gene. (Os01t0584250-01)
M0076236	M0076236_2	Os01g0585100	Similar to Integral membrane protein. (Os01t0585100-01)
M0076236	M0076236_2	Os01g0585200	Similar to cDNA clone:J023088C01%2C full insert sequence. (Os01t0585200-01)
M0125216	M0125216_1	Os01g0585300	Protein of unknown function DUF1118 family protein. (Os01t0585300-01)
M0115013	M0115013_1	Os01g0585700	SIT4 phosphatase-associated protein family protein. (Os01t0585700-01)
M0009816	M0009816_1	Os01g0587400	Serine/threonine protein kinase-related domain containing protein. (Os01t0587400-01)
M0027850	M0027850_2	Os01g0587400	Serine/threonine protein kinase-related domain containing protein. (Os01t0587400-01)
M0115064	M0115064_1	Os01g0587400	Serine/threonine protein kinase-related domain containing protein. (Os01t0587400-01)
M0068550	M0068550_1	Os01g0588200	Voltage-dependent anion channel. (Os01t0588200-01)%3BVoltage-dependent anion channel. (Os01t0588200-02)
M0068551	M0068551_1	Os01g0588200	Voltage-dependent anion channel. (Os01t0588200-01)%3BVoltage-dependent anion channel. (Os01t0588200-02)
M0068563	M0068563_1	Os01g0588200	Voltage-dependent anion channel. (Os01t0588200-01)%3BVoltage-dependent anion channel. (Os01t0588200-02)
M0068564	M0068564_1	Os01g0588200	Voltage-dependent anion channel. (Os01t0588200-01)%3BVoltage-dependent anion channel. (Os01t0588200-02)
M0089943	M0089943_1	Os01g0588200	Voltage-dependent anion channel. (Os01t0588200-01)%3BVoltage-dependent anion channel. (Os01t0588200-02)
M0068550	M0068550_1	Os01g0588300	Hypothetical protein. (Os01t0588300-00)
M0068551	M0068551_1	Os01g0588300	Hypothetical protein. (Os01t0588300-00)
M0068563	M0068563_1	Os01g0588300	Hypothetical protein. (Os01t0588300-00)
M0068564	M0068564_1	Os01g0588300	Hypothetical protein. (Os01t0588300-00)
M0089943	M0089943_1	Os01g0588300	Hypothetical protein. (Os01t0588300-00)
M0101926	M0101926_1	Os01g0588400	Band 7 protein family protein. (Os01t0588400-01)
M0093920	M0093920_1	Os01g0588700	Protein of unknown function DUF572 family protein. (Os01t0588700-01)
M0010922	M0010922_2	Os01g0589100	Conserved hypothetical protein. (Os01t0589100-01)
M0034735	M0034735_1	Os01g0589200	Similar to Embryo-abundant protein EMB-like. (Os01t0589200-00)
M0034736	M0034736_2	Os01g0589200	Similar to Embryo-abundant protein EMB-like. (Os01t0589200-00)
M0011016	M0011016_1	Os01g0589300	Similar to Single myb histone 1. (Os01t0589300-01)%3BSimilar to MYB19 protein (Fragment). (Os01t0589300-02)
M0064214	M0064214_1	Os01g0589500	Uncharacterised conserved protein UCP009193 domain containing protein. (Os01t0589500-01)%3BUncharacterised conserved protein UCP009193 domain containing protein. (Os01t0589500-02)
M0087657	M0087657_1	Os01g0590100	Conserved hypothetical protein. (Os01t0590100-00)
M0116127	M0116127_1	Os01g0590100	Conserved hypothetical protein. (Os01t0590100-00)
M0020857	M0020857_1	Os01g0590300	Hypothetical protein. (Os01t0590300-01)
M0107098	M0107098_1	Os01g0590300	Hypothetical protein. (Os01t0590300-01)
M0046619	M0046619_1	Os01g0590700	Peptidase M41 domain containing protein. (Os01t0590700-01)%3BSimilar to ATP-dependent zinc metalloprotease FTSH 9%2C chloroplastic/mitochondrial. (Os01t0590700-02)
M0065115	M0065115_1	Os01g0590900	Similar to Serine/threonine-protein kinase AFC3. (Os01t0590900-01)
M0125443	M0125443_1	Os01g0590900	Similar to Serine/threonine-protein kinase AFC3. (Os01t0590900-01)
M0125443	M0125443_2	Os01g0590900	Similar to Serine/threonine-protein kinase AFC3. (Os01t0590900-01)
M0125476	M0125476_1	Os01g0591000	Aldehyde/histidinol dehydrogenase domain containing protein. (Os01t0591000-01)%3BAldehyde/histidinol dehydrogenase domain containing protein. (Os01t0591000-02)
M0029449	M0029449_1	Os01g0591500	Non-protein coding transcript. (Os01t0591500-00)
M0111919	M0111919_1	Os01g0593600	Similar to Protein SYS1. (Os01t0593600-01)
M0111691	M0111691_1	Os01g0593650	Non-protein coding transcript. (Os01t0593650-00)
M0116588	M0116588_1	Os01g0595100	Hypothetical conserved gene. (Os01t0595100-01)
M0016520	M0016520_1	Os01g0595600	Alpha/beta hydrolase fold-1 domain containing protein. (Os01t0595600-01)
M0047674	M0047674_2	Os01g0595725	Hypothetical protein. (Os01t0595725-00)
M0028807	M0028807_1	Os01g0596300	Cyclin-like F-box domain containing protein. (Os01t0596300-01)
M0028807	M0028807_1	Os01g0596425	Hypothetical protein. (Os01t0596425-00)
M0012111	M0012111_2	Os01g0598200	Similar to Calcineurin B-like protein 8. (Os01t0598200-01)
M0117935	M0117935_1	Os01g0598600	Peptidase A1 domain containing protein. (Os01t0598600-01)%3BSimilar to predicted protein. (Os01t0598600-03)
M0015396	M0015396_1	Os01g0600900	Chlorophyll a-b binding protein 2%2C chloroplast precursor (LHCII type I CAB-2) (LHCP). (Os01t0600900-02)%3BSimilar to Chlorophyll a-b binding protein 2%2C chloroplastic. (Os01t0600900-03)
M0098298	M0098298_1	Os01g0601000	Mg2+ transporter protein%2C CorA-like/Zinc transport protein ZntB domain containing protein. (Os01t0601000-00)
M0110405	M0110405_1	Os01g0601000	Mg2+ transporter protein%2C CorA-like/Zinc transport protein ZntB domain containing protein. (Os01t0601000-00)
M0116930	M0116930_1	Os01g0601625	Leucine rich repeat%2C N-terminal domain containing protein. (Os01t0601625-00)
M0095226	M0095226_1	Os01g0603000	Similar to Nuclear RNA binding protein A. (Os01t0603000-01)
M0095227	M0095227_1	Os01g0603000	Similar to Nuclear RNA binding protein A. (Os01t0603000-01)
M0096180	M0096180_2	Os01g0603000	Similar to Nuclear RNA binding protein A. (Os01t0603000-01)
M0115866	M0115866_1	Os01g0603100	NB-ARC domain containing protein. (Os01t0603100-01)
M0115866	M0115866_1	Os01g0603200	Conserved hypothetical protein. (Os01t0603200-01)%3BHypothetical protein. (Os01t0603200-02)
M0035994	M0035994_2	Os01g0603300	Similar to MCB2 protein. (Os01t0603300-01)%3BSimilar to MCB2 protein. (Os01t0603300-02)
M0047432	M0047432_1	Os01g0604000	Hypothetical protein. (Os01t0604000-01)
M0047432	M0047432_1	Os01g0604100	Conserved hypothetical protein. (Os01t0604100-01)
M0107764	M0107764_1	Os01g0604500	EF-Hand type domain containing protein. (Os01t0604500-01)
M0096828	M0096828_1	Os01g0606000	MtN3 and saliva related transmembrane protein family protein. (Os01t0606000-00)
M0082583	M0082583_1	Os01g0607100	Bifunctional inhibitor/plant lipid transfer protein/seed storage domain containing protein. (Os01t0607100-00)
M0012418	M0012418_1	Os01g0607200	Amino acid permease subfamily protein. (Os01t0607200-01)%3BSimilar to amino acid permease family protein. (Os01t0607200-02)
M0051299	M0051299_1	Os01g0607200	Amino acid permease subfamily protein. (Os01t0607200-01)%3BSimilar to amino acid permease family protein. (Os01t0607200-02)
M0056065	M0056065_3	Os01g0607200	Amino acid permease subfamily protein. (Os01t0607200-01)%3BSimilar to amino acid permease family protein. (Os01t0607200-02)
M0060063	M0060063_2	Os01g0607200	Amino acid permease subfamily protein. (Os01t0607200-01)%3BSimilar to amino acid permease family protein. (Os01t0607200-02)
M0078272	M0078272_1	Os01g0607200	Amino acid permease subfamily protein. (Os01t0607200-01)%3BSimilar to amino acid permease family protein. (Os01t0607200-02)
M0082102	M0082102_1	Os01g0607400	Similar to STYLOSA protein. (Os01t0607400-01)%3BSimilar to STYLOSA protein. (Os01t0607400-02)
M0095847	M0095847_1	Os01g0607900	Serine/threonine protein kinase-related domain containing protein. (Os01t0607900-01)
M0096166	M0096166_1	Os01g0607900	Serine/threonine protein kinase-related domain containing protein. (Os01t0607900-01)
M0106136	M0106136_1	Os01g0607900	Serine/threonine protein kinase-related domain containing protein. (Os01t0607900-01)
M0106136	M0106136_2	Os01g0607900	Serine/threonine protein kinase-related domain containing protein. (Os01t0607900-01)
M0116713	M0116713_1	Os01g0607900	Serine/threonine protein kinase-related domain containing protein. (Os01t0607900-01)
M0116713	M0116713_2	Os01g0607900	Serine/threonine protein kinase-related domain containing protein. (Os01t0607900-01)
M0116915	M0116915_1	Os01g0607900	Serine/threonine protein kinase-related domain containing protein. (Os01t0607900-01)
M0117496	M0117496_1	Os01g0607900	Serine/threonine protein kinase-related domain containing protein. (Os01t0607900-01)
M0118496	M0118496_1	Os01g0607900	Serine/threonine protein kinase-related domain containing protein. (Os01t0607900-01)
M0046223	M0046223_2	Os01g0609300	Similar to Pleiotropic drug resistance protein 3. (Os01t0609300-01)%3BHypothetical conserved gene. (Os01t0609300-02)
M0080802	M0080802_1	Os01g0609300	Similar to Pleiotropic drug resistance protein 3. (Os01t0609300-01)%3BHypothetical conserved gene. (Os01t0609300-02)
M0088002	M0088002_1	Os01g0609300	Similar to Pleiotropic drug resistance protein 3. (Os01t0609300-01)%3BHypothetical conserved gene. (Os01t0609300-02)
M0106999	M0106999_1	Os01g0609300	Similar to Pleiotropic drug resistance protein 3. (Os01t0609300-01)%3BHypothetical conserved gene. (Os01t0609300-02)
M0088002	M0088002_1	Os01g0609501	Hypothetical protein. (Os01t0609501-00)
M0106999	M0106999_1	Os01g0609501	Hypothetical protein. (Os01t0609501-00)
M0118943	M0118943_1	Os01g0609501	Hypothetical protein. (Os01t0609501-00)
M0014702	M0014702_1	Os01g0609900	Similar to Pleiotropic drug resistance protein 4. (Os01t0609900-01)%3BSimilar to PDR-like ABC transporter (PDR4 ABC transporter). (Os01t0609900-02)
M0014816	M0014816_1	Os01g0609900	Similar to Pleiotropic drug resistance protein 4. (Os01t0609900-01)%3BSimilar to PDR-like ABC transporter (PDR4 ABC transporter). (Os01t0609900-02)
M0017760	M0017760_1	Os01g0609900	Similar to Pleiotropic drug resistance protein 4. (Os01t0609900-01)%3BSimilar to PDR-like ABC transporter (PDR4 ABC transporter). (Os01t0609900-02)
M0009223	M0009223_1	Os01g0610100	Similar to Clone ZZZ51 mRNA sequence. (Os01t0610100-01)
M0087764	M0087764_1	Os01g0610300	Bromo adjacent region domain containing protein. (Os01t0610300-01)
M0036955	M0036955_1	Os01g0610600	Endonuclease/exonuclease/phosphatase domain containing protein. (Os01t0610600-01)%3BSimilar to endonuclease/exonuclease/phosphatase family protein. (Os01t0610600-02)
M0074610	M0074610_2	Os01g0610700	Zinc finger%2C RING/FYVE/PHD-type domain containing protein. (Os01t0610700-01)
M0102273	M0102273_1	Os01g0610700	Zinc finger%2C RING/FYVE/PHD-type domain containing protein. (Os01t0610700-01)
M0104600	M0104600_1	Os01g0610700	Zinc finger%2C RING/FYVE/PHD-type domain containing protein. (Os01t0610700-01)
M0051761	M0051761_1	Os01g0611000	Protein of unknown function DUF642 domain containing protein. (Os01t0611000-01)%3BHypothetical conserved gene. (Os01t0611000-02)
M0065302	M0065302_1	Os01g0611000	Protein of unknown function DUF642 domain containing protein. (Os01t0611000-01)%3BHypothetical conserved gene. (Os01t0611000-02)
M0088668	M0088668_1	Os01g0611000	Protein of unknown function DUF642 domain containing protein. (Os01t0611000-01)%3BHypothetical conserved gene. (Os01t0611000-02)
M0089458	M0089458_1	Os01g0611000	Protein of unknown function DUF642 domain containing protein. (Os01t0611000-01)%3BHypothetical conserved gene. (Os01t0611000-02)
M0116607	M0116607_1	Os01g0611000	Protein of unknown function DUF642 domain containing protein. (Os01t0611000-01)%3BHypothetical conserved gene. (Os01t0611000-02)
M0114209	M0114209_1	Os01g0611050	Hypothetical gene. (Os01t0611050-00)
M0114209	M0114209_1	Os01g0611100	Similar to GTP-binding nuclear protein Ran-2. (Os01t0611100-01)
M0087391	M0087391_1	Os01g0611900	Pentatricopeptide repeat domain containing protein. (Os01t0611900-01)%3BPentatricopeptide repeat domain containing protein. (Os01t0611900-02)
M0087391	M0087391_1	Os01g0611950	Hypothetical gene. (Os01t0611950-00)
M0079238	M0079238_1	Os01g0612200	Cytochrome c oxidase%2C subunit Vb family protein. (Os01t0612200-01)
M0010584	M0010584_1	Os01g0612900	Lipase%2C GDSL domain containing protein. (Os01t0612900-01)
M0065286	M0065286_2	Os01g0612900	Lipase%2C GDSL domain containing protein. (Os01t0612900-01)
M0065319	M0065319_1	Os01g0612900	Lipase%2C GDSL domain containing protein. (Os01t0612900-01)
M0074190	M0074190_1	Os01g0612900	Lipase%2C GDSL domain containing protein. (Os01t0612900-01)
M0108594	M0108594_1	Os01g0612900	Lipase%2C GDSL domain containing protein. (Os01t0612900-01)
M0122400	M0122400_1	Os01g0613800	Peptidase C1A%2C papain family protein. (Os01t0613800-01)
M0060003	M0060003_1	Os01g0614300	Protein of unknown function DUF231%2C plant domain containing protein. (Os01t0614300-01)
M0060003	M0060003_2	Os01g0614400	Conserved hypothetical protein. (Os01t0614400-01)
M0033539	M0033539_1	Os01g0614900	NAD(P)-binding domain containing protein. (Os01t0614900-01)%3BSimilar to autophagy-related 7. (Os01t0614900-02)
M0068513	M0068513_1	Os01g0615100	Similar to Substilin /chymotrypsin-like inhibitor (Proteinase inhibitor). (Os01t0615100-01)
M0108185	M0108185_1	Os01g0615100	Similar to Substilin /chymotrypsin-like inhibitor (Proteinase inhibitor). (Os01t0615100-01)
M0120239	M0120239_1	Os01g0615300	Transferase family protein. (Os01t0615300-01)%3BTransferase family protein. (Os01t0615300-02)
M0120239	M0120239_1	Os01g0615400	Hypothetical protein. (Os01t0615400-00)
M0012098	M0012098_1	Os01g0616100	Similar to kinase family protein. (Os01t0616100-01)%3BHypothetical conserved gene. (Os01t0616100-02)
M0012514	M0012514_1	Os01g0616100	Similar to kinase family protein. (Os01t0616100-01)%3BHypothetical conserved gene. (Os01t0616100-02)
M0066225	M0066225_1	Os01g0616100	Similar to kinase family protein. (Os01t0616100-01)%3BHypothetical conserved gene. (Os01t0616100-02)
M0038816	M0038816_1	Os01g0616300	Thioredoxin%2C core domain containing protein. (Os01t0616300-01)
M0104321	M0104321_1	Os01g0616400	Similar to Floral homeotic protein HUA1. (Os01t0616400-01)%3BHypothetical conserved gene. (Os01t0616400-02)
M0027147	M0027147_1	Os01g0616900	Ctps protein. (Os01t0616900-00)
M0027147	M0027147_1	Os01g0617200	Hypothetical protein. (Os01t0617200-00)
M0087307	M0087307_1	Os01g0617500	Tetratricopeptide-like helical domain containing protein. (Os01t0617500-01)%3BSimilar to predicted protein. (Os01t0617500-02)
M0084110	M0084110_1	Os01g0618200	Protein phosphatase 2C family protein. (Os01t0618200-01)
M0101515	M0101515_1	Os01g0619000	RNA recognition motif domain domain containing protein. (Os01t0619000-01)%3BSimilar to predicted protein. (Os01t0619000-02)
M0111859	M0111859_1	Os01g0619000	RNA recognition motif domain domain containing protein. (Os01t0619000-01)%3BSimilar to predicted protein. (Os01t0619000-02)
M0115637	M0115637_1	Os01g0619000	RNA recognition motif domain domain containing protein. (Os01t0619000-01)%3BSimilar to predicted protein. (Os01t0619000-02)
M0026910	M0026910_1	Os01g0621300	Hypothetical conserved gene. (Os01t0621300-01)
M0026917	M0026917_1	Os01g0621300	Hypothetical conserved gene. (Os01t0621300-01)
M0031237	M0031237_1	Os01g0621300	Hypothetical conserved gene. (Os01t0621300-01)
M0050448	M0050448_1	Os01g0621300	Hypothetical conserved gene. (Os01t0621300-01)
M0088895	M0088895_1	Os01g0621400	Hypothetical protein. (Os01t0621400-01)
M0110490	M0110490_1	Os01g0621700	Myosin tail 2 domain containing protein. (Os01t0621700-01)
M0111331	M0111331_1	Os01g0622000	Similar to predicted protein. (Os01t0622000-00)
M0024370	M0024370_1	Os01g0622033	Hypothetical gene. (Os01t0622033-01)
M0024372	M0024372_1	Os01g0622033	Hypothetical gene. (Os01t0622033-01)
M0111331	M0111331_1	Os01g0622033	Hypothetical gene. (Os01t0622033-01)
M0121476	M0121476_1	Os01g0622033	Hypothetical gene. (Os01t0622033-01)
M0109557	M0109557_1	Os01g0622066	Conserved hypothetical protein. (Os01t0622066-00)
M0109557	M0109557_2	Os01g0622100	Conserved hypothetical protein. (Os01t0622100-00)
M0004393	M0004393_1	Os01g0622300	Similar to Plastid uroporphyrinogen decarboxylase (Fragment). (Os01t0622300-01)
M0125470	M0125470_1	Os01g0622500	Hypothetical gene. (Os01t0622500-01)
M0125484	M0125484_1	Os01g0622500	Hypothetical gene. (Os01t0622500-01)
M0095318	M0095318_1	Os01g0623500	ATPase%2C AAA-type%2C core domain containing protein. (Os01t0623500-01)
M0095318	M0095318_1	Os01g0623550	Hypothetical protein. (Os01t0623550-00)
M0124495	M0124495_1	Os01g0624000	Neutral/alkaline nonlysosomal ceramidase family protein. (Os01t0624000-01)%3BNeutral/alkaline nonlysosomal ceramidase family protein. (Os01t0624000-02)%3BSimilar to Neutral ceramidase. (Os01t0624000-03)%3BSimilar to Neutral ceramidase. (Os01t0624000-04)
M0124495	M0124495_1	Os01g0624133	Non-protein coding transcript. (Os01t0624133-00)
M0095115	M0095115_2	Os01g0624400	Similar to Dehydrin. (Os01t0624400-00)
M0036810	M0036810_1	Os01g0624700	Similar to WRKY transcription factor 12. (Os01t0624700-01)
M0113983	M0113983_1	Os01g0625900	Ovate Family Protein%2C Hormonal homeostasis%2C Vasculature development (Os01t0625900-01)
M0075473	M0075473_1	Os01g0626032	Non-protein coding transcript. (Os01t0626032-01)
M0047235	M0047235_1	Os01g0626900	Helix-loop-helix DNA-binding domain containing protein. (Os01t0626900-01)
M0109106	M0109106_1	Os01g0626900	Helix-loop-helix DNA-binding domain containing protein. (Os01t0626900-01)
M0113650	M0113650_1	Os01g0626900	Helix-loop-helix DNA-binding domain containing protein. (Os01t0626900-01)
M0039032	M0039032_1	Os01g0627800	Similar to Cytochrome P450 monooxygenase CYP72A5 (Fragment). (Os01t0627800-01)
M0103058	M0103058_1	Os01g0627800	Similar to Cytochrome P450 monooxygenase CYP72A5 (Fragment). (Os01t0627800-01)
M0079237	M0079237_1	Os01g0627933	Similar to Cytochrome P450. (Os01t0627933-00)
M0101116	M0101116_1	Os01g0627933	Similar to Cytochrome P450. (Os01t0627933-00)
M0101134	M0101134_1	Os01g0627933	Similar to Cytochrome P450. (Os01t0627933-00)
M0039113	M0039113_1	Os01g0627967	Hypothetical protein. (Os01t0627967-00)
M0048231	M0048231_1	Os01g0627967	Hypothetical protein. (Os01t0627967-00)
M0039113	M0039113_1	Os01g0628000	Cytochrome P450 family protein. (Os01t0628000-01)
M0048231	M0048231_1	Os01g0628000	Cytochrome P450 family protein. (Os01t0628000-01)
M0033846	M0033846_1	Os01g0628900	Cytochrome P450 family protein. (Os01t0628900-01)
M0033846	M0033846_1	Os01g0628950	Hypothetical protein. (Os01t0628950-00)
M0111154	M0111154_1	Os01g0629400	NLI interacting factor domain containing protein. (Os01t0629400-01)%3BSimilar to Ctd-phosphatase-like protein (Fragment). (Os01t0629400-02)
M0111154	M0111154_2	Os01g0629400	NLI interacting factor domain containing protein. (Os01t0629400-01)%3BSimilar to Ctd-phosphatase-like protein (Fragment). (Os01t0629400-02)
M0078262	M0078262_1	Os01g0630300	Helix-loop-helix DNA-binding domain containing protein. (Os01t0630300-01)
M0127372	M0127372_1	Os01g0630300	Helix-loop-helix DNA-binding domain containing protein. (Os01t0630300-01)
M0106249	M0106249_1	Os01g0631200	Similar to siroheme uroporphyrinogen methyltransferase1. (Os01t0631200-01)
M0008948	M0008948_1	Os01g0631400	Six-hairpin glycosidase domain containing protein. (Os01t0631400-01)
M0097757	M0097757_1	Os01g0631700	Similar to Ser Thr specific protein kinase-like protein. (Os01t0631700-01)
M0109352	M0109352_1	Os01g0631700	Similar to Ser Thr specific protein kinase-like protein. (Os01t0631700-01)
M0096165	M0096165_1	Os01g0631900	Similar to aspartic proteinase oryzasin-1. (Os01t0631900-00)
M0027954	M0027954_1	Os01g0633100	ADP-glucose pyrophosphorylase large subunit%2C Controll of starch biosynthesis in endosperm development (Os01t0633100-01)
M0080838	M0080838_1	Os01g0633100	ADP-glucose pyrophosphorylase large subunit%2C Controll of starch biosynthesis in endosperm development (Os01t0633100-01)
M0080933	M0080933_1	Os01g0633100	ADP-glucose pyrophosphorylase large subunit%2C Controll of starch biosynthesis in endosperm development (Os01t0633100-01)
M0081024	M0081024_1	Os01g0633100	ADP-glucose pyrophosphorylase large subunit%2C Controll of starch biosynthesis in endosperm development (Os01t0633100-01)
M0088975	M0088975_1	Os01g0633100	ADP-glucose pyrophosphorylase large subunit%2C Controll of starch biosynthesis in endosperm development (Os01t0633100-01)
M0116797	M0116797_1	Os01g0633100	ADP-glucose pyrophosphorylase large subunit%2C Controll of starch biosynthesis in endosperm development (Os01t0633100-01)
M0116824	M0116824_1	Os01g0633100	ADP-glucose pyrophosphorylase large subunit%2C Controll of starch biosynthesis in endosperm development (Os01t0633100-01)
M0116858	M0116858_1	Os01g0633100	ADP-glucose pyrophosphorylase large subunit%2C Controll of starch biosynthesis in endosperm development (Os01t0633100-01)
M0117117	M0117117_1	Os01g0633100	ADP-glucose pyrophosphorylase large subunit%2C Controll of starch biosynthesis in endosperm development (Os01t0633100-01)
M0117203	M0117203_1	Os01g0633100	ADP-glucose pyrophosphorylase large subunit%2C Controll of starch biosynthesis in endosperm development (Os01t0633100-01)
M0121173	M0121173_1	Os01g0633100	ADP-glucose pyrophosphorylase large subunit%2C Controll of starch biosynthesis in endosperm development (Os01t0633100-01)
M0121194	M0121194_1	Os01g0633100	ADP-glucose pyrophosphorylase large subunit%2C Controll of starch biosynthesis in endosperm development (Os01t0633100-01)
M0121249	M0121249_1	Os01g0633100	ADP-glucose pyrophosphorylase large subunit%2C Controll of starch biosynthesis in endosperm development (Os01t0633100-01)
M0121263	M0121263_1	Os01g0633100	ADP-glucose pyrophosphorylase large subunit%2C Controll of starch biosynthesis in endosperm development (Os01t0633100-01)
M0121293	M0121293_1	Os01g0633100	ADP-glucose pyrophosphorylase large subunit%2C Controll of starch biosynthesis in endosperm development (Os01t0633100-01)
M0121299	M0121299_1	Os01g0633100	ADP-glucose pyrophosphorylase large subunit%2C Controll of starch biosynthesis in endosperm development (Os01t0633100-01)
M0121301	M0121301_1	Os01g0633100	ADP-glucose pyrophosphorylase large subunit%2C Controll of starch biosynthesis in endosperm development (Os01t0633100-01)
M0121325	M0121325_1	Os01g0633100	ADP-glucose pyrophosphorylase large subunit%2C Controll of starch biosynthesis in endosperm development (Os01t0633100-01)
M0121332	M0121332_2	Os01g0633100	ADP-glucose pyrophosphorylase large subunit%2C Controll of starch biosynthesis in endosperm development (Os01t0633100-01)
M0121370	M0121370_1	Os01g0633100	ADP-glucose pyrophosphorylase large subunit%2C Controll of starch biosynthesis in endosperm development (Os01t0633100-01)
M0121442	M0121442_1	Os01g0633100	ADP-glucose pyrophosphorylase large subunit%2C Controll of starch biosynthesis in endosperm development (Os01t0633100-01)
M0121443	M0121443_2	Os01g0633100	ADP-glucose pyrophosphorylase large subunit%2C Controll of starch biosynthesis in endosperm development (Os01t0633100-01)
M0121454	M0121454_1	Os01g0633100	ADP-glucose pyrophosphorylase large subunit%2C Controll of starch biosynthesis in endosperm development (Os01t0633100-01)
M0121460	M0121460_1	Os01g0633100	ADP-glucose pyrophosphorylase large subunit%2C Controll of starch biosynthesis in endosperm development (Os01t0633100-01)
M0122391	M0122391_1	Os01g0633100	ADP-glucose pyrophosphorylase large subunit%2C Controll of starch biosynthesis in endosperm development (Os01t0633100-01)
M0122476	M0122476_2	Os01g0633100	ADP-glucose pyrophosphorylase large subunit%2C Controll of starch biosynthesis in endosperm development (Os01t0633100-01)
M0056451	M0056451_1	Os01g0636400	Alpha/beta hydrolase family protein. (Os01t0636400-01)
M0101839	M0101839_1	Os01g0636600	Hypothetical conserved gene. (Os01t0636600-01)
M0101840	M0101840_1	Os01g0636600	Hypothetical conserved gene. (Os01t0636600-01)
M0083192	M0083192_1	Os01g0637300	Conserved hypothetical protein. (Os01t0637300-00)
M0106701	M0106701_1	Os01g0637800	Similar to Transcription factor (Fragment). (Os01t0637800-00)
M0106723	M0106723_1	Os01g0637800	Similar to Transcription factor (Fragment). (Os01t0637800-00)
M0080125	M0080125_1	Os01g0638000	UDP-glucuronosyl/UDP-glucosyltransferase family protein. (Os01t0638000-01)
M0089866	M0089866_1	Os01g0638600	UDP-glucuronosyl/UDP-glucosyltransferase family protein. (Os01t0638600-00)
M0032224	M0032224_1	Os01g0639200	Cinnamoyl-CoA reductase-like gene family member%2C Defense response (Os01t0639200-01)
M0063909	M0063909_1	Os01g0639200	Cinnamoyl-CoA reductase-like gene family member%2C Defense response (Os01t0639200-01)
M0010200	M0010200_2	Os01g0639900	Similar to Carbonic anhydrase%2C chloroplast precursor (EC 4.2.1.1) (Carbonate dehydratase). (Os01t0639900-01)%3BNon-protein coding transcript. (Os01t0639900-02)
M0102495	M0102495_1	Os01g0639900	Similar to Carbonic anhydrase%2C chloroplast precursor (EC 4.2.1.1) (Carbonate dehydratase). (Os01t0639900-01)%3BNon-protein coding transcript. (Os01t0639900-02)
M0103040	M0103040_1	Os01g0639900	Similar to Carbonic anhydrase%2C chloroplast precursor (EC 4.2.1.1) (Carbonate dehydratase). (Os01t0639900-01)%3BNon-protein coding transcript. (Os01t0639900-02)
M0104995	M0104995_1	Os01g0639900	Similar to Carbonic anhydrase%2C chloroplast precursor (EC 4.2.1.1) (Carbonate dehydratase). (Os01t0639900-01)%3BNon-protein coding transcript. (Os01t0639900-02)
M0026820	M0026820_1	Os01g0640400	Hypothetical protein. (Os01t0640400-00)
M0026820	M0026820_1	Os01g0640600	Similar to LIMONENE cyclase like protein. (Os01t0640600-01)
M0098290	M0098290_1	Os01g0640700	Similar to vegetative cell wall protein gp1. (Os01t0640700-00)
M0017745	M0017745_1	Os01g0640800	Similar to radical SAM domain-containing protein. (Os01t0640800-01)
M0094673	M0094673_2	Os01g0641700	Uncharacterised protein family UPF0121 domain containing protein. (Os01t0641700-01)
M0037178	M0037178_1	Os01g0641750	Hypothetical protein. (Os01t0641750-00)
M0018303	M0018303_1	Os01g0643300	Auxin efflux carrier protein%2C Auxin transport%2C Drought tolerance (Os01t0643300-01)%3BSimilar to Auxin efflux carrier protein. (Os01t0643300-02)
M0018303	M0018303_1	Os01g0643450	Hypothetical protein. (Os01t0643450-00)
M0042968	M0042968_1	Os01g0643600	Homeodomain-related domain containing protein. (Os01t0643600-00)
M0064435	M0064435_1	Os01g0643600	Homeodomain-related domain containing protein. (Os01t0643600-00)
M0069063	M0069063_1	Os01g0643600	Homeodomain-related domain containing protein. (Os01t0643600-00)
M0085057	M0085057_1	Os01g0643600	Homeodomain-related domain containing protein. (Os01t0643600-00)
M0099179	M0099179_1	Os01g0643600	Homeodomain-related domain containing protein. (Os01t0643600-00)
M0042968	M0042968_1	Os01g0643666	Non-protein coding transcript. (Os01t0643666-00)
M0064435	M0064435_1	Os01g0643666	Non-protein coding transcript. (Os01t0643666-00)
M0069063	M0069063_1	Os01g0643666	Non-protein coding transcript. (Os01t0643666-00)
M0085057	M0085057_1	Os01g0643666	Non-protein coding transcript. (Os01t0643666-00)
M0099179	M0099179_1	Os01g0643666	Non-protein coding transcript. (Os01t0643666-00)
M0034714	M0034714_1	Os01g0643800	Similar to Mitogen-activated protein kinase. (Os01t0643800-01)
M0034714	M0034714_1	Os01g0643825	Hypothetical protein. (Os01t0643825-00)
M0010502	M0010502_1	Os01g0643900	Oleosin family protein. (Os01t0643900-01)
M0063725	M0063725_1	Os01g0644000	Twin-arginine translocation pathway signal domain containing protein. (Os01t0644000-01)%3BTwin-arginine translocation pathway signal domain containing protein. (Os01t0644000-02)
M0057458	M0057458_1	Os01g0644600	Glutelin family protein. (Os01t0644600-00)
M0090030	M0090030_1	Os01g0645200	Hypothetical conserved gene. (Os01t0645200-01)%3BBile acid:sodium symporter domain containing protein. (Os01t0645200-02)%3BBile acid:sodium symporter domain containing protein. (Os01t0645200-03)
M0096494	M0096494_1	Os01g0645900	Similar to sulfate transporter. (Os01t0645900-01)
M0024083	M0024083_1	Os01g0646000	Pentatricopeptide repeat domain containing protein. (Os01t0646000-01)
M0010712	M0010712_1	Os01g0646300	Similar to RGA2 protein. (Os01t0646300-01)
M0117497	M0117497_1	Os01g0646800	Conserved hypothetical protein. (Os01t0646800-01)
M0096671	M0096671_2	Os01g0647100	ADP/ATP carrier protein family protein. (Os01t0647100-01)
M0096671	M0096671_2	Os01g0647150	Hypothetical protein. (Os01t0647150-00)
M0032180	M0032180_1	Os01g0647200	Hypothetical conserved gene. (Os01t0647200-01)%3BNon-protein coding transcript. (Os01t0647200-04)
M0127308	M0127308_1	Os01g0647200	Hypothetical conserved gene. (Os01t0647200-01)%3BNon-protein coding transcript. (Os01t0647200-04)
M0067486	M0067486_1	Os01g0647700	Epoxide hydrolase family protein. (Os01t0647700-01)
M0114693	M0114693_1	Os01g0647700	Epoxide hydrolase family protein. (Os01t0647700-01)
M0006119	M0006119_1	Os01g0647800	Conserved hypothetical protein. (Os01t0647800-01)
M0006138	M0006138_1	Os01g0647800	Conserved hypothetical protein. (Os01t0647800-01)
M0031698	M0031698_1	Os01g0647800	Conserved hypothetical protein. (Os01t0647800-01)
M0113462	M0113462_2	Os01g0647850	Hypothetical conserved gene. (Os01t0647850-01)
M0114158	M0114158_1	Os01g0648000	Potassium channel%2C Potassium uptake%2C Salt stress tolerance (Os01t0648000-01)
M0114158	M0114158_1	Os01g0648225	Hypothetical protein. (Os01t0648225-00)
M0027675	M0027675_1	Os01g0649000	WD40 repeat-like domain containing protein. (Os01t0649000-01)
M0046177	M0046177_1	Os01g0649400	Similar to Esterase. (Os01t0649400-00)
M0063939	M0063939_1	Os01g0649400	Similar to Esterase. (Os01t0649400-00)
M0064438	M0064438_1	Os01g0649400	Similar to Esterase. (Os01t0649400-00)
M0032679	M0032679_2	Os01g0650000	Similar to esterase. (Os01t0650000-01)%3BLipase%2C GDSL domain containing protein. (Os01t0650000-02)
M0088172	M0088172_1	Os01g0651350	Hypothetical protein. (Os01t0651350-00)
M0088172	M0088172_1	Os01g0651400	Lipase%2C GDSL domain containing protein. (Os01t0651400-01)
M0061995	M0061995_1	Os01g0651800	Lipase%2C class 3 family protein. (Os01t0651800-01)
M0061995	M0061995_1	Os01g0651866	Hypothetical gene. (Os01t0651866-00)
M0098606	M0098606_1	Os01g0651932	Hypothetical conserved gene. (Os01t0651932-00)
M0098698	M0098698_1	Os01g0651932	Hypothetical conserved gene. (Os01t0651932-00)
M0051997	M0051997_1	Os01g0652100	Protein of unknown function DUF231%2C plant domain containing protein. (Os01t0652100-01)
M0058171	M0058171_1	Os01g0652100	Protein of unknown function DUF231%2C plant domain containing protein. (Os01t0652100-01)
M0074074	M0074074_1	Os01g0652100	Protein of unknown function DUF231%2C plant domain containing protein. (Os01t0652100-01)
M0099604	M0099604_1	Os01g0652100	Protein of unknown function DUF231%2C plant domain containing protein. (Os01t0652100-01)
M0051997	M0051997_1	Os01g0652200	Hypothetical protein. (Os01t0652200-00)
M0058171	M0058171_1	Os01g0652200	Hypothetical protein. (Os01t0652200-00)
M0074074	M0074074_1	Os01g0652200	Hypothetical protein. (Os01t0652200-00)
M0099604	M0099604_1	Os01g0652200	Hypothetical protein. (Os01t0652200-00)
M0010071	M0010071_1	Os01g0652300	Similar to Phospholipase A1-II 7. (Os01t0652300-01)
M0119645	M0119645_1	Os01g0652300	Similar to Phospholipase A1-II 7. (Os01t0652300-01)
M0010071	M0010071_1	Os01g0652375	Hypothetical protein. (Os01t0652375-00)
M0119645	M0119645_1	Os01g0652375	Hypothetical protein. (Os01t0652375-00)
M0032048	M0032048_1	Os01g0652600	Similar to Ketol-acid reductoisomerase%2C chloroplast precursor (EC 1.1.1.86) (Acetohydroxy-acid reductoisomerase) (Alpha-keto-beta-hydroxylacil reductoisomerase). (Os01t0652600-01)
M0009244	M0009244_1	Os01g0652800	Protein of unknown function DUF231%2C plant domain containing protein. (Os01t0652800-01)%3BDomain of unknown function DUF231%2C plant domain containing protein. (Os01t0652800-04)
M0028570	M0028570_1	Os01g0652800	Protein of unknown function DUF231%2C plant domain containing protein. (Os01t0652800-01)%3BDomain of unknown function DUF231%2C plant domain containing protein. (Os01t0652800-04)
M0059414	M0059414_1	Os01g0652800	Protein of unknown function DUF231%2C plant domain containing protein. (Os01t0652800-01)%3BDomain of unknown function DUF231%2C plant domain containing protein. (Os01t0652800-04)
M0085796	M0085796_1	Os01g0652800	Protein of unknown function DUF231%2C plant domain containing protein. (Os01t0652800-01)%3BDomain of unknown function DUF231%2C plant domain containing protein. (Os01t0652800-04)
M0116543	M0116543_1	Os01g0653300	VQ domain containing protein. (Os01t0653300-00)
M0121020	M0121020_1	Os01g0653500	Conserved hypothetical protein. (Os01t0653500-00)
M0030693	M0030693_1	Os01g0654100	Similar to CTP synthase (EC 6.3.4.2) (UTP--ammonia ligase) (CTP synthetase). (Os01t0654100-01)%3BCTP synthase domain containing protein. (Os01t0654100-02)%3BSimilar to CTP synthase. (Os01t0654100-03)
M0077967	M0077967_1	Os01g0654100	Similar to CTP synthase (EC 6.3.4.2) (UTP--ammonia ligase) (CTP synthetase). (Os01t0654100-01)%3BCTP synthase domain containing protein. (Os01t0654100-02)%3BSimilar to CTP synthase. (Os01t0654100-03)
M0030693	M0030693_1	Os01g0654150	Non-protein coding transcript. (Os01t0654150-00)
M0077967	M0077967_1	Os01g0654150	Non-protein coding transcript. (Os01t0654150-00)
M0066219	M0066219_2	Os01g0654200	Peptidase M50 domain containing protein. (Os01t0654200-01)
M0013400	M0013400_1	Os01g0656200	Protein phosphatase 2C family protein. (Os01t0656200-01)
M0014142	M0014142_1	Os01g0656200	Protein phosphatase 2C family protein. (Os01t0656200-01)
M0043363	M0043363_1	Os01g0656200	Protein phosphatase 2C family protein. (Os01t0656200-01)
M0106612	M0106612_1	Os01g0656200	Protein phosphatase 2C family protein. (Os01t0656200-01)
M0013569	M0013569_1	Os01g0656250	Hypothetical gene. (Os01t0656250-00)
M0013578	M0013578_1	Os01g0656250	Hypothetical gene. (Os01t0656250-00)
M0058907	M0058907_1	Os01g0656250	Hypothetical gene. (Os01t0656250-00)
M0106612	M0106612_2	Os01g0656250	Hypothetical gene. (Os01t0656250-00)
M0031089	M0031089_1	Os01g0657801	Hypothetical gene. (Os01t0657801-00)
M0116062	M0116062_2	Os01g0658700	Glycoside hydrolase-type carbohydrate-binding%2C subgroup domain containing protein. (Os01t0658700-01)%3BGlycoside hydrolase-type carbohydrate-binding%2C subgroup domain containing protein. (Os01t0658700-02)
M0116098	M0116098_1	Os01g0658700	Glycoside hydrolase-type carbohydrate-binding%2C subgroup domain containing protein. (Os01t0658700-01)%3BGlycoside hydrolase-type carbohydrate-binding%2C subgroup domain containing protein. (Os01t0658700-02)
M0116118	M0116118_2	Os01g0658700	Glycoside hydrolase-type carbohydrate-binding%2C subgroup domain containing protein. (Os01t0658700-01)%3BGlycoside hydrolase-type carbohydrate-binding%2C subgroup domain containing protein. (Os01t0658700-02)
M0116138	M0116138_1	Os01g0658700	Glycoside hydrolase-type carbohydrate-binding%2C subgroup domain containing protein. (Os01t0658700-01)%3BGlycoside hydrolase-type carbohydrate-binding%2C subgroup domain containing protein. (Os01t0658700-02)
M0117358	M0117358_1	Os01g0658700	Glycoside hydrolase-type carbohydrate-binding%2C subgroup domain containing protein. (Os01t0658700-01)%3BGlycoside hydrolase-type carbohydrate-binding%2C subgroup domain containing protein. (Os01t0658700-02)
M0087723	M0087723_1	Os01g0659200	Similar to Vacuolar ATP synthase subunit E (EC 3.6.3.14) (V-ATPase E subunit) (Vacuolar proton pump E subunit). (Os01t0659200-01)
M0066523	M0066523_2	Os01g0659900	Cyclin-like F-box domain containing protein. (Os01t0659900-01)
M0030347	M0030347_1	Os01g0660200	Acidic class III chitinase OsChib3a precursor (Chitinase) (EC 3.2.1.14). (Os01t0660200-01)
M0058564	M0058564_1	Os01g0660300	Similar to Pyruvate kinase. (Os01t0660300-01)
M0023835	M0023835_1	Os01g0660450	Similar to 3-5 exonuclease family protein. (Os01t0660450-00)
M0023835	M0023835_1	Os01g0660500	Similar to 3-5 exonuclease family protein. (Os01t0660500-00)
M0023835	M0023835_1	Os01g0660550	Conserved hypothetical protein. (Os01t0660550-01)
M0063872	M0063872_1	Os01g0660900	Similar to phosphoglycerate mutase family protein. (Os01t0660900-00)
M0063882	M0063882_2	Os01g0660900	Similar to phosphoglycerate mutase family protein. (Os01t0660900-00)
M0067799	M0067799_1	Os01g0661700	Hypothetical gene. (Os01t0661700-01)
M0100532	M0100532_1	Os01g0661700	Hypothetical gene. (Os01t0661700-01)
M0103065	M0103065_1	Os01g0661700	Hypothetical gene. (Os01t0661700-01)
M0103954	M0103954_1	Os01g0661700	Hypothetical gene. (Os01t0661700-01)
M0105492	M0105492_1	Os01g0661700	Hypothetical gene. (Os01t0661700-01)
M0051795	M0051795_1	Os01g0663300	Similar to (1-4)-beta-mannan endohydrolase-like protein. (Os01t0663300-01)
M0125378	M0125378_1	Os01g0663400	Similar to Aspartic proteinase oryzasin 1 precursor (EC 3.4.23.-). (Os01t0663400-01)%3BSimilar to aspartic proteinase oryzasin-1. (Os01t0663400-02)
M0077370	M0077370_1	Os01g0663500	Transcriptional coactivator/pterin dehydratase family protein. (Os01t0663500-01)
M0081238	M0081238_1	Os01g0663500	Transcriptional coactivator/pterin dehydratase family protein. (Os01t0663500-01)
M0007196	M0007196_1	Os01g0664100	Mg2+ transporter protein%2C CorA-like/Zinc transport protein ZntB domain containing protein. (Os01t0664100-01)
M0097690	M0097690_1	Os01g0664100	Mg2+ transporter protein%2C CorA-like/Zinc transport protein ZntB domain containing protein. (Os01t0664100-01)
M0081219	M0081219_1	Os01g0664500	Lg106-like family protein. (Os01t0664500-01)%3BNon-protein coding transcript. (Os01t0664500-02)%3BLg106-like family protein. (Os01t0664500-03)
M0125780	M0125780_1	Os01g0665300	Similar to CTD-phosphatase-like protein. (Os01t0665300-01)%3BNLI interacting factor domain containing protein. (Os01t0665300-02)
M0117900	M0117900_1	Os01g0665400	Ribokinase family protein. (Os01t0665400-01)
M0033272	M0033272_1	Os01g0665900	Conserved hypothetical protein. (Os01t0665900-00)
M0017574	M0017574_1	Os01g0666000	Similar to Lipid phosphate phosphatase 2 (EC 3.1.3.-) (AtLPP2) (Phosphatidic acid phosphatase 2) (AtPAP2) (Prenyl diphosphate phosphatase). (Os01t0666000-01)
M0106898	M0106898_1	Os01g0666000	Similar to Lipid phosphate phosphatase 2 (EC 3.1.3.-) (AtLPP2) (Phosphatidic acid phosphatase 2) (AtPAP2) (Prenyl diphosphate phosphatase). (Os01t0666000-01)
M0115385	M0115385_1	Os01g0666800	Similar to predicted protein. (Os01t0666800-01)
M0092021	M0092021_1	Os01g0667400	Similar to WUSCHEL-related homeobox 7. (Os01t0667400-01)%3BWUSCHEL-related homeobox transcription factor%2C Tiller growth (Os01t0667400-02)
M0101724	M0101724_2	Os01g0667400	Similar to WUSCHEL-related homeobox 7. (Os01t0667400-01)%3BWUSCHEL-related homeobox transcription factor%2C Tiller growth (Os01t0667400-02)
M0074386	M0074386_1	Os01g0667700	Zinc finger%2C RING/FYVE/PHD-type domain containing protein. (Os01t0667700-01)%3BSimilar to RING-finger protein like. (Os01t0667700-02)%3BSimilar to RING-finger protein like. (Os01t0667700-03)%3BZinc finger%2C RING/FYVE/PHD-type domain containing protein. (Os01t0667700-04)
M0074386	M0074386_1	Os01g0667725	Non-protein coding transcript. (Os01t0667725-00)
M0017190	M0017190_1	Os01g0667750	Hypothetical gene. (Os01t0667750-01)
M0023393	M0023393_1	Os01g0667900	CC-type glutaredoxin%2C Homeostatic regulation of nitrogen use%2C Hormone signaling (Os01t0667900-01)
M0078087	M0078087_1	Os01g0667900	CC-type glutaredoxin%2C Homeostatic regulation of nitrogen use%2C Hormone signaling (Os01t0667900-01)
M0078164	M0078164_1	Os01g0667900	CC-type glutaredoxin%2C Homeostatic regulation of nitrogen use%2C Hormone signaling (Os01t0667900-01)
M0089675	M0089675_1	Os01g0668000	CS domain containing protein. (Os01t0668000-01)%3BCS domain containing protein. (Os01t0668000-02)
M0108786	M0108786_1	Os01g0668600	Curculin-like (mannose-binding) lectin domain containing protein. (Os01t0668600-00)
M0023354	M0023354_1	Os01g0670100	Serine/threonine protein kinase-related domain containing protein. (Os01t0670100-01)
M0033504	M0033504_1	Os01g0670800	Similar to Auxin response factor 2. (Os01t0670800-01)
M0050198	M0050198_1	Os01g0672201	Homeobox domain containing protein. (Os01t0672201-00)
M0054827	M0054827_1	Os01g0672300	Conserved hypothetical protein. (Os01t0672300-01)
M0123435	M0123435_1	Os01g0672300	Conserved hypothetical protein. (Os01t0672300-01)
M0105415	M0105415_1	Os01g0672600	Non-protein coding transcript. (Os01t0672600-01)
M0042970	M0042970_1	Os01g0672800	Protein of unknown function DUF1421 domain containing protein. (Os01t0672800-01)
M0042970	M0042970_2	Os01g0672800	Protein of unknown function DUF1421 domain containing protein. (Os01t0672800-01)
M0014894	M0014894_1	Os01g0673500	Similar to predicted protein. (Os01t0673500-01)%3BSimilar to Katanin p60 ATPase-containing subunit A1 (EC 3.6.4.3) (Katanin p60 subunit A1) (p60 katanin). Splice isoform 2. (Os01t0673500-02)%3BSimilar to predicted protein. (Os01t0673500-03)
M0014970	M0014970_1	Os01g0673500	Similar to predicted protein. (Os01t0673500-01)%3BSimilar to Katanin p60 ATPase-containing subunit A1 (EC 3.6.4.3) (Katanin p60 subunit A1) (p60 katanin). Splice isoform 2. (Os01t0673500-02)%3BSimilar to predicted protein. (Os01t0673500-03)
M0015017	M0015017_2	Os01g0673500	Similar to predicted protein. (Os01t0673500-01)%3BSimilar to Katanin p60 ATPase-containing subunit A1 (EC 3.6.4.3) (Katanin p60 subunit A1) (p60 katanin). Splice isoform 2. (Os01t0673500-02)%3BSimilar to predicted protein. (Os01t0673500-03)
M0015035	M0015035_1	Os01g0673500	Similar to predicted protein. (Os01t0673500-01)%3BSimilar to Katanin p60 ATPase-containing subunit A1 (EC 3.6.4.3) (Katanin p60 subunit A1) (p60 katanin). Splice isoform 2. (Os01t0673500-02)%3BSimilar to predicted protein. (Os01t0673500-03)
M0060253	M0060253_1	Os01g0673500	Similar to predicted protein. (Os01t0673500-01)%3BSimilar to Katanin p60 ATPase-containing subunit A1 (EC 3.6.4.3) (Katanin p60 subunit A1) (p60 katanin). Splice isoform 2. (Os01t0673500-02)%3BSimilar to predicted protein. (Os01t0673500-03)
M0053256	M0053256_1	Os01g0674100	Similar to ATP binding protein. (Os01t0674100-01)%3BProtein kinase%2C core domain containing protein. (Os01t0674100-02)%3BSimilar to ATP binding protein. (Os01t0674100-03)
M0053256	M0053256_2	Os01g0674100	Similar to ATP binding protein. (Os01t0674100-01)%3BProtein kinase%2C core domain containing protein. (Os01t0674100-02)%3BSimilar to ATP binding protein. (Os01t0674100-03)
M0073908	M0073908_1	Os01g0674100	Similar to ATP binding protein. (Os01t0674100-01)%3BProtein kinase%2C core domain containing protein. (Os01t0674100-02)%3BSimilar to ATP binding protein. (Os01t0674100-03)
M0053256	M0053256_1	Os01g0674125	Hypothetical gene. (Os01t0674125-00)
M0053256	M0053256_2	Os01g0674125	Hypothetical gene. (Os01t0674125-00)
M0073908	M0073908_1	Os01g0674125	Hypothetical gene. (Os01t0674125-00)
M0088682	M0088682_1	Os01g0674400	Hypothetical conserved gene. (Os01t0674400-00)
M0116427	M0116427_1	Os01g0674400	Hypothetical conserved gene. (Os01t0674400-00)
M0088682	M0088682_1	Os01g0674450	Non-protein coding transcript. (Os01t0674450-01)
M0116427	M0116427_1	Os01g0674450	Non-protein coding transcript. (Os01t0674450-01)
M0080294	M0080294_1	Os01g0675700	Similar to Auxin-responsive protein IAA14 (Indoleacetic acid-induced protein 14) (SOLITARY-ROOT protein). (Os01t0675700-01)%3BSimilar to Auxin-responsive protein IAA14 (Indoleacetic acid-induced protein 14) (SOLITARY-ROOT protein). (Os01t0675700-02)
M0007059	M0007059_2	Os01g0677000	Galactose oxidase/kelch%2C beta-propeller domain containing protein. (Os01t0677000-01)
M0078611	M0078611_1	Os01g0677100	Conserved hypothetical protein. (Os01t0677100-01)
M0057703	M0057703_1	Os01g0678500	Voltage-gated Ca2+ channel protein%2C Elicitor-induced defense reponses%2C Hypersensitive cell death%2C Activation of MAPK cascade (Os01t0678500-01)%3BVoltage-gated Ca2+ channel protein%2C Elicitor-induced defense reponses%2C Hypersensitive cell death%2C Activation of MAPK cascade (Os01t0678500-02)
M0098091	M0098091_1	Os01g0678600	Ribosomal protein S20 family protein. (Os01t0678600-01)%3BSimilar to ribosomal protein rpS20. (Os01t0678600-02)%3BSimilar to ribosomal protein rpS20. (Os01t0678600-03)
M0040087	M0040087_1	Os01g0678700	DP protein. (Os01t0678700-01)
M0108680	M0108680_1	Os01g0678950	Non-protein coding transcript. (Os01t0678950-01)
M0061718	M0061718_1	Os01g0679000	RNA polymerase III Rpc82%2C C -terminal domain containing protein. (Os01t0679000-01)%3BHypothetical conserved gene. (Os01t0679000-02)
M0023607	M0023607_1	Os01g0679400	Non-protein coding transcript. (Os01t0679400-01)
M0123077	M0123077_1	Os01g0679500	Peptidase aspartic%2C catalytic domain containing protein. (Os01t0679500-01)
M0031012	M0031012_1	Os01g0679600	Similar to THAP domain-containing protein 4. (Os01t0679600-01)%3BRegion of unknown function DUF1794 domain containing protein. (Os01t0679600-02)
M0031341	M0031341_1	Os01g0679600	Similar to THAP domain-containing protein 4. (Os01t0679600-01)%3BRegion of unknown function DUF1794 domain containing protein. (Os01t0679600-02)
M0070860	M0070860_1	Os01g0679600	Similar to THAP domain-containing protein 4. (Os01t0679600-01)%3BRegion of unknown function DUF1794 domain containing protein. (Os01t0679600-02)
M0125274	M0125274_1	Os01g0679600	Similar to THAP domain-containing protein 4. (Os01t0679600-01)%3BRegion of unknown function DUF1794 domain containing protein. (Os01t0679600-02)
M0125307	M0125307_1	Os01g0679600	Similar to THAP domain-containing protein 4. (Os01t0679600-01)%3BRegion of unknown function DUF1794 domain containing protein. (Os01t0679600-02)
M0031012	M0031012_1	Os01g0679700	Similar to 60S ribosomal protein L37a. (Os01t0679700-02)%3BSimilar to 60S ribosomal protein L37a. (Os01t0679700-03)
M0031341	M0031341_1	Os01g0679700	Similar to 60S ribosomal protein L37a. (Os01t0679700-02)%3BSimilar to 60S ribosomal protein L37a. (Os01t0679700-03)
M0070575	M0070575_1	Os01g0679900	Similar to Ythdf2-prov protein. (Os01t0679900-01)%3BSimilar to predicted protein. (Os01t0679900-02)%3BConserved hypothetical protein. (Os01t0679900-03)
M0070575	M0070575_1	Os01g0680000	Hypothetical protein. (Os01t0680000-00)
M0033139	M0033139_1	Os01g0680700	Protein of unknown function DUF1639 family protein. (Os01t0680700-01)%3BHypothetical conserved gene. (Os01t0680700-02)%3BHypothetical conserved gene. (Os01t0680700-03)
M0033156	M0033156_1	Os01g0680700	Protein of unknown function DUF1639 family protein. (Os01t0680700-01)%3BHypothetical conserved gene. (Os01t0680700-02)%3BHypothetical conserved gene. (Os01t0680700-03)
M0033168	M0033168_1	Os01g0680700	Protein of unknown function DUF1639 family protein. (Os01t0680700-01)%3BHypothetical conserved gene. (Os01t0680700-02)%3BHypothetical conserved gene. (Os01t0680700-03)
M0046723	M0046723_1	Os01g0680700	Protein of unknown function DUF1639 family protein. (Os01t0680700-01)%3BHypothetical conserved gene. (Os01t0680700-02)%3BHypothetical conserved gene. (Os01t0680700-03)
M0046723	M0046723_2	Os01g0680700	Protein of unknown function DUF1639 family protein. (Os01t0680700-01)%3BHypothetical conserved gene. (Os01t0680700-02)%3BHypothetical conserved gene. (Os01t0680700-03)
M0083052	M0083052_1	Os01g0680700	Protein of unknown function DUF1639 family protein. (Os01t0680700-01)%3BHypothetical conserved gene. (Os01t0680700-02)%3BHypothetical conserved gene. (Os01t0680700-03)
M0101356	M0101356_1	Os01g0680700	Protein of unknown function DUF1639 family protein. (Os01t0680700-01)%3BHypothetical conserved gene. (Os01t0680700-02)%3BHypothetical conserved gene. (Os01t0680700-03)
M0103356	M0103356_1	Os01g0680700	Protein of unknown function DUF1639 family protein. (Os01t0680700-01)%3BHypothetical conserved gene. (Os01t0680700-02)%3BHypothetical conserved gene. (Os01t0680700-03)
M0126870	M0126870_1	Os01g0680700	Protein of unknown function DUF1639 family protein. (Os01t0680700-01)%3BHypothetical conserved gene. (Os01t0680700-02)%3BHypothetical conserved gene. (Os01t0680700-03)
M0120238	M0120238_2	Os01g0680900	Similar to Dopamine beta-monooxygenase. (Os01t0680900-01)%3BCytochrome b561/ferric reductase transmembrane domain containing protein. (Os01t0680900-02)
M0113712	M0113712_1	Os01g0681600	Hypothetical conserved gene. (Os01t0681600-01)%3BSimilar to Splicing factor 3A subunit 3 (Spliceosome associated protein 61) (SAP 61) (SF3a60). (Os01t0681600-02)
M0113712	M0113712_1	Os01g0681650	Hypothetical gene. (Os01t0681650-00)
M0094409	M0094409_1	Os01g0682200	Similar to predicted protein. (Os01t0682200-00)
M0112348	M0112348_1	Os01g0682500	Similar to Protein Kinase C630.09c. (Os01t0682500-01)
M0082261	M0082261_1	Os01g0683100	Similar to Katanin p60 ATPase-containing subunit (EC 3.6.4.3) (Katanin p60 subunit) (p60 katanin) (Atp60) (CAD ATPase) (Katanin 1) (BOTERO1 protein) (ECTOPIC ROOT HAIR 3 protein) (FAT ROOT protein) (FRAGILE FIBER 2 protein) (AtAAA1). (Os01t0683100-01)%3BSimilar to LUE1 protein. (Os01t0683100-02)
M0047109	M0047109_1	Os01g0683525	Non-protein coding transcript. (Os01t0683525-00)
M0025670	M0025670_1	Os01g0683550	Similar to phosphatidylserine synthase 2. (Os01t0683550-00)
M0047109	M0047109_1	Os01g0683550	Similar to phosphatidylserine synthase 2. (Os01t0683550-00)
M0056407	M0056407_1	Os01g0683600	Conserved hypothetical protein. (Os01t0683600-01)
M0088443	M0088443_1	Os01g0683600	Conserved hypothetical protein. (Os01t0683600-01)
M0026644	M0026644_1	Os01g0683700	Protein of unknown function DUF599 family protein. (Os01t0683700-01)
M0026644	M0026644_1	Os01g0683800	Conserved hypothetical protein. (Os01t0683800-00)
M0094491	M0094491_1	Os01g0684301	Conserved hypothetical protein. (Os01t0684301-01)
M0043993	M0043993_1	Os01g0684800	Protein prenyltransferase%2C alpha subunit domain containing protein. (Os01t0684800-01)
M0010098	M0010098_2	Os01g0685500	Similar to DNA ligase. (Os01t0685500-01)
M0111961	M0111961_1	Os01g0685800	Similar to ATP synthase beta chain%2C mitochondrial precursor (EC 3.6.3.14). (Os01t0685800-01)%3BSimilar to ATP synthase subunit beta%2C mitochondrial. (Os01t0685800-02)
M0111961	M0111961_1	Os01g0685850	Hypothetical protein. (Os01t0685850-00)
M0028426	M0028426_3	Os01g0686000	Similar to cDNA%2C clone: J100026I16%2C full insert sequence. (Os01t0686000-01)
M0077403	M0077403_1	Os01g0686200	UDP-glucuronosyl/UDP-glucosyltransferase family protein. (Os01t0686200-01)
M0106182	M0106182_2	Os01g0686300	UDP-glucuronosyl/UDP-glucosyltransferase family protein. (Os01t0686300-01)
M0001538	M0001538_2	Os01g0686400	Similar to AR401. (Os01t0686400-01)
M0010003	M0010003_1	Os01g0686600	RNA-processing protein%2C HAT helix domain containing protein. (Os01t0686600-01)
M0010061	M0010061_2	Os01g0686600	RNA-processing protein%2C HAT helix domain containing protein. (Os01t0686600-01)
M0010003	M0010003_1	Os01g0686700	Similar to protein binding protein. (Os01t0686700-00)
M0010061	M0010061_2	Os01g0686700	Similar to protein binding protein. (Os01t0686700-00)
M0125235	M0125235_1	Os01g0687150	Similar to ATPUP3. (Os01t0687150-00)
M0104422	M0104422_1	Os01g0687500	Methionine tRNA Formyltransferase-like domain containing protein. (Os01t0687500-01)
M0104422	M0104422_1	Os01g0687600	Similar to Arginine/serine-rich coiled coil protein 1. (Os01t0687600-01)
M0113874	M0113874_1	Os01g0687700	Protein of unknown function DUF292%2C eukaryotic domain containing protein. (Os01t0687700-01)
M0030717	M0030717_1	Os01g0687800	FAD linked oxidase%2C N-terminal domain containing protein. (Os01t0687800-00)
M0116705	M0116705_1	Os01g0687800	FAD linked oxidase%2C N-terminal domain containing protein. (Os01t0687800-00)
M0024134	M0024134_1	Os01g0688000	Conserved hypothetical protein. (Os01t0688000-01)
M0104101	M0104101_1	Os01g0688200	Similar to hydrolase%2C alpha/beta fold family protein. (Os01t0688200-01)
M0012683	M0012683_1	Os01g0688700	Hypothetical gene. (Os01t0688700-01)
M0012747	M0012747_1	Os01g0688700	Hypothetical gene. (Os01t0688700-01)
M0011416	M0011416_1	Os01g0689451	Similar to predicted protein. (Os01t0689451-01)%3BSimilar to predicted protein. (Os01t0689451-02)
M0037877	M0037877_1	Os01g0689800	Alpha/beta hydrolase fold-1 domain containing protein. (Os01t0689800-01)
M0066342	M0066342_1	Os01g0689800	Alpha/beta hydrolase fold-1 domain containing protein. (Os01t0689800-01)
M0081662	M0081662_1	Os01g0689800	Alpha/beta hydrolase fold-1 domain containing protein. (Os01t0689800-01)
M0102901	M0102901_1	Os01g0689800	Alpha/beta hydrolase fold-1 domain containing protein. (Os01t0689800-01)
M0017176	M0017176_1	Os01g0689900	Hypothetical conserved gene. (Os01t0689900-01)%3BProtein kinase%2C core domain containing protein. (Os01t0689900-02)%3BHypothetical conserved gene. (Os01t0689900-03)%3BSerine/threonine protein kinase-related domain containing protein. (Os01t0689900-04)
M0026059	M0026059_1	Os01g0689900	Hypothetical conserved gene. (Os01t0689900-01)%3BProtein kinase%2C core domain containing protein. (Os01t0689900-02)%3BHypothetical conserved gene. (Os01t0689900-03)%3BSerine/threonine protein kinase-related domain containing protein. (Os01t0689900-04)
M0029453	M0029453_1	Os01g0689900	Hypothetical conserved gene. (Os01t0689900-01)%3BProtein kinase%2C core domain containing protein. (Os01t0689900-02)%3BHypothetical conserved gene. (Os01t0689900-03)%3BSerine/threonine protein kinase-related domain containing protein. (Os01t0689900-04)
M0037877	M0037877_1	Os01g0689900	Hypothetical conserved gene. (Os01t0689900-01)%3BProtein kinase%2C core domain containing protein. (Os01t0689900-02)%3BHypothetical conserved gene. (Os01t0689900-03)%3BSerine/threonine protein kinase-related domain containing protein. (Os01t0689900-04)
M0066342	M0066342_1	Os01g0689900	Hypothetical conserved gene. (Os01t0689900-01)%3BProtein kinase%2C core domain containing protein. (Os01t0689900-02)%3BHypothetical conserved gene. (Os01t0689900-03)%3BSerine/threonine protein kinase-related domain containing protein. (Os01t0689900-04)
M0069249	M0069249_1	Os01g0689900	Hypothetical conserved gene. (Os01t0689900-01)%3BProtein kinase%2C core domain containing protein. (Os01t0689900-02)%3BHypothetical conserved gene. (Os01t0689900-03)%3BSerine/threonine protein kinase-related domain containing protein. (Os01t0689900-04)
M0081662	M0081662_1	Os01g0689900	Hypothetical conserved gene. (Os01t0689900-01)%3BProtein kinase%2C core domain containing protein. (Os01t0689900-02)%3BHypothetical conserved gene. (Os01t0689900-03)%3BSerine/threonine protein kinase-related domain containing protein. (Os01t0689900-04)
M0088518	M0088518_1	Os01g0689900	Hypothetical conserved gene. (Os01t0689900-01)%3BProtein kinase%2C core domain containing protein. (Os01t0689900-02)%3BHypothetical conserved gene. (Os01t0689900-03)%3BSerine/threonine protein kinase-related domain containing protein. (Os01t0689900-04)
M0099527	M0099527_1	Os01g0689900	Hypothetical conserved gene. (Os01t0689900-01)%3BProtein kinase%2C core domain containing protein. (Os01t0689900-02)%3BHypothetical conserved gene. (Os01t0689900-03)%3BSerine/threonine protein kinase-related domain containing protein. (Os01t0689900-04)
M0099528	M0099528_3	Os01g0689900	Hypothetical conserved gene. (Os01t0689900-01)%3BProtein kinase%2C core domain containing protein. (Os01t0689900-02)%3BHypothetical conserved gene. (Os01t0689900-03)%3BSerine/threonine protein kinase-related domain containing protein. (Os01t0689900-04)
M0119423	M0119423_1	Os01g0690600	Conserved hypothetical protein. (Os01t0690600-01)
M0121981	M0121981_1	Os01g0690600	Conserved hypothetical protein. (Os01t0690600-01)
M0068372	M0068372_2	Os01g0690800	Protein kinase%2C core domain containing protein. (Os01t0690800-01)
M0006939	M0006939_1	Os01g0691200	Hypothetical protein. (Os01t0691200-01)
M0006939	M0006939_1	Os01g0691400	Similar to seed maturation protein. (Os01t0691400-00)
M0050969	M0050969_1	Os01g0691700	Similar to Serine/threonine protein phosphatase 2A. (Os01t0691700-01)
M0122568	M0122568_1	Os01g0692300	Protein of unknown function DUF827%2C plant domain containing protein. (Os01t0692300-01)
M0095639	M0095639_1	Os01g0692400	Conserved hypothetical protein. (Os01t0692400-01)
M0111234	M0111234_1	Os01g0692500	Hypothetical protein. (Os01t0692500-00)
M0111234	M0111234_1	Os01g0692600	Uncharacterised conserved protein UCP031088%2C alpha/beta hydrolase%2C At1g15070 domain containing protein. (Os01t0692600-01)
M0026832	M0026832_2	Os01g0692700	Similar to Protein binding protein. (Os01t0692700-01)
M0004557	M0004557_1	Os01g0693532	Conserved hypothetical protein. (Os01t0693532-01)
M0025721	M0025721_1	Os01g0693532	Conserved hypothetical protein. (Os01t0693532-01)
M0065586	M0065586_1	Os01g0693532	Conserved hypothetical protein. (Os01t0693532-01)
M0090034	M0090034_1	Os01g0694200	Conserved hypothetical protein. (Os01t0694200-01)
M0090035	M0090035_1	Os01g0694200	Conserved hypothetical protein. (Os01t0694200-01)
M0029719	M0029719_2	Os01g0694300	Similar to T17H3.9. (Os01t0694300-01)
M0104012	M0104012_1	Os01g0694400	Conserved hypothetical protein. (Os01t0694400-00)
M0008192	M0008192_1	Os01g0694900	Epsin-like%2C N-terminal domain containing protein. (Os01t0694900-01)
M0016367	M0016367_1	Os01g0694900	Epsin-like%2C N-terminal domain containing protein. (Os01t0694900-01)
M0100645	M0100645_1	Os01g0694900	Epsin-like%2C N-terminal domain containing protein. (Os01t0694900-01)
M0066683	M0066683_1	Os01g0695100	Similar to Phosphoethanolamine N-methyltransferase. (Os01t0695100-01)
M0082387	M0082387_1	Os01g0695100	Similar to Phosphoethanolamine N-methyltransferase. (Os01t0695100-01)
M0083980	M0083980_1	Os01g0695100	Similar to Phosphoethanolamine N-methyltransferase. (Os01t0695100-01)
M0083980	M0083980_1	Os01g0695150	Non-protein coding transcript. (Os01t0695150-00)
M0052856	M0052856_1	Os01g0695200	Protein of unknown function DUF266%2C plant family protein. (Os01t0695200-01)
M0001287	M0001287_1	Os01g0695625	Hypothetical protein. (Os01t0695625-00)
M0014070	M0014070_1	Os01g0695625	Hypothetical protein. (Os01t0695625-00)
M0001287	M0001287_1	Os01g0695700	Similar to MDR-like ABC transporter. (Os01t0695700-00)
M0014070	M0014070_2	Os01g0695700	Similar to MDR-like ABC transporter. (Os01t0695700-00)
M0103182	M0103182_1	Os01g0695700	Similar to MDR-like ABC transporter. (Os01t0695700-00)
M0103184	M0103184_1	Os01g0695700	Similar to MDR-like ABC transporter. (Os01t0695700-00)
M0119782	M0119782_1	Os01g0695800	Similar to MDR-like ABC transporter. (Os01t0695800-01)
M0053867	M0053867_1	Os01g0696000	Similar to Calcium-activated outward-rectifying potassium channel 1 (AtKCO1). (Os01t0696000-01)%3BConserved hypothetical protein. (Os01t0696000-02)
M0095438	M0095438_1	Os01g0696000	Similar to Calcium-activated outward-rectifying potassium channel 1 (AtKCO1). (Os01t0696000-01)%3BConserved hypothetical protein. (Os01t0696000-02)
M0106964	M0106964_1	Os01g0698100	SWAP/Surp domain containing protein. (Os01t0698100-01)%3BSimilar to SWAP (Suppressor-of-White-APricot)/surp domain-containing protein. (Os01t0698100-02)
M0084882	M0084882_1	Os01g0699100	Serine/threonine protein kinase domain containing protein. (Os01t0699100-01)
M0088280	M0088280_1	Os01g0699100	Serine/threonine protein kinase domain containing protein. (Os01t0699100-01)
M0043946	M0043946_2	Os01g0699450	Hypothetical protein. (Os01t0699450-00)
M0043946	M0043946_2	Os01g0699500	Serine/threonine protein kinase domain containing protein. (Os01t0699500-01)
M0012352	M0012352_1	Os01g0699950	Hypothetical gene. (Os01t0699950-01)
M0116757	M0116757_1	Os01g0700200	Similar to Chromosome condensation regulator protein (Fragment). (Os01t0700200-01)
M0118748	M0118748_1	Os01g0700400	Hypothetical protein. (Os01t0700400-00)
M0119720	M0119720_1	Os01g0700400	Hypothetical protein. (Os01t0700400-00)
M0118748	M0118748_1	Os01g0700500	Similar to Flavonoid 3-monooxygenase. (Os01t0700500-01)%3BSimilar to Flavonoid 3-monooxygenase. (Os01t0700500-02)
M0119720	M0119720_1	Os01g0700500	Similar to Flavonoid 3-monooxygenase. (Os01t0700500-01)%3BSimilar to Flavonoid 3-monooxygenase. (Os01t0700500-02)
M0023355	M0023355_1	Os01g0701350	Hypothetical protein. (Os01t0701350-00)
M0023355	M0023355_1	Os01g0701400	Similar to Cytochrome P450 monooxygenase. (Os01t0701400-00)
M0069012	M0069012_1	Os01g0701900	Similar to Phosphatidylinositol transfer-like protein III. (Os01t0701900-01)
M0045092	M0045092_1	Os01g0702400	WD40/YVTN repeat-like domain containing protein. (Os01t0702400-01)
M0112503	M0112503_1	Os01g0702450	Similar to Chaperone protein dnaJ 10. (Os01t0702450-00)
M0069192	M0069192_1	Os01g0704000	Pectinesterase inhibitor domain containing protein. (Os01t0704000-01)
M0009143	M0009143_1	Os01g0704100	Nitrate transporter%2C Nitrate transport (Os01t0704100-01)%3BNitrate transporter%2C Long-distance nitrate transport (Os01t0704100-02)
M0024354	M0024354_1	Os01g0704100	Nitrate transporter%2C Nitrate transport (Os01t0704100-01)%3BNitrate transporter%2C Long-distance nitrate transport (Os01t0704100-02)
M0033900	M0033900_1	Os01g0704100	Nitrate transporter%2C Nitrate transport (Os01t0704100-01)%3BNitrate transporter%2C Long-distance nitrate transport (Os01t0704100-02)
M0051166	M0051166_1	Os01g0704100	Nitrate transporter%2C Nitrate transport (Os01t0704100-01)%3BNitrate transporter%2C Long-distance nitrate transport (Os01t0704100-02)
M0030139	M0030139_1	Os01g0704250	Non-protein coding transcript. (Os01t0704250-00)
M0037680	M0037680_1	Os01g0704700	Similar to Chloride channel protein CLC-f (AtCLC-f). Splice isoform 2. (Os01t0704700-01)
M0046098	M0046098_1	Os01g0704700	Similar to Chloride channel protein CLC-f (AtCLC-f). Splice isoform 2. (Os01t0704700-01)
M0106045	M0106045_1	Os01g0704700	Similar to Chloride channel protein CLC-f (AtCLC-f). Splice isoform 2. (Os01t0704700-01)
M0117698	M0117698_1	Os01g0704700	Similar to Chloride channel protein CLC-f (AtCLC-f). Splice isoform 2. (Os01t0704700-01)
M0096267	M0096267_1	Os01g0705700	Similar to Transcription factor ICE1 (Inducer of CBF expression 1) (Basic helix- loop-helix protein 116) (bHLH116) (AtbHLH116). (Os01t0705700-01)
M0096267	M0096267_1	Os01g0705750	Hypothetical protein. (Os01t0705750-00)
M0028855	M0028855_1	Os01g0706000	Similar to RNA polymerase II transcriptional coactivator KELP. (Os01t0706000-01)%3BSimilar to RNA polymerase II transcriptional coactivator KELP. (Os01t0706000-02)%3BSimilar to RNA polymerase II transcriptional coactivator KELP. (Os01t0706000-03)
M0012585	M0012585_2	Os01g0706266	Conserved hypothetical protein. (Os01t0706266-00)
M0012585	M0012585_2	Os01g0706332	Hypothetical protein. (Os01t0706332-00)
M0093607	M0093607_1	Os01g0706500	Ribosomal protein L28e domain containing protein. (Os01t0706500-00)
M0024505	M0024505_1	Os01g0706700	Protein of unknown function DUF590 family protein. (Os01t0706700-01)
M0044119	M0044119_1	Os01g0706900	Similar to Auxin amidohydrolase. (Os01t0706900-01)
M0029672	M0029672_1	Os01g0708000	Similar to Single myb histone 4. (Os01t0708000-00)
M0107197	M0107197_1	Os01g0708000	Similar to Single myb histone 4. (Os01t0708000-00)
M0106145	M0106145_1	Os01g0708100	Similar to N-myristoyl transferase (EC 2.3.1.97). (Os01t0708100-01)
M0106145	M0106145_1	Os01g0708201	Hypothetical gene. (Os01t0708201-00)
M0028658	M0028658_1	Os01g0708300	Protein of unknown function DUF803 domain containing protein. (Os01t0708300-01)%3BSimilar to predicted protein. (Os01t0708300-02)
M0096179	M0096179_1	Os01g0708350	Non-protein coding transcript. (Os01t0708350-00)
M0059019	M0059019_1	Os01g0708600	TRAPP I complex%2C Trs31 domain containing protein. (Os01t0708600-01)
M0076218	M0076218_1	Os01g0708900	Mitochondrial substrate carrier family protein. (Os01t0708900-01)
M0063310	M0063310_1	Os01g0709400	Survival protein SurE family protein. (Os01t0709400-01)
M0007034	M0007034_1	Os01g0709500	Conserved hypothetical protein. (Os01t0709500-01)%3BConserved hypothetical protein. (Os01t0709500-02)%3BSimilar to Serine/threonine-protein kinase PBS1 (EC 2.7.1.37) (AvrPphB susceptible protein 1). (Os01t0709500-03)%3BSimilar to Protein kinase. (Os01t0709500-04)
M0007168	M0007168_1	Os01g0709500	Conserved hypothetical protein. (Os01t0709500-01)%3BConserved hypothetical protein. (Os01t0709500-02)%3BSimilar to Serine/threonine-protein kinase PBS1 (EC 2.7.1.37) (AvrPphB susceptible protein 1). (Os01t0709500-03)%3BSimilar to Protein kinase. (Os01t0709500-04)
M0007172	M0007172_1	Os01g0709500	Conserved hypothetical protein. (Os01t0709500-01)%3BConserved hypothetical protein. (Os01t0709500-02)%3BSimilar to Serine/threonine-protein kinase PBS1 (EC 2.7.1.37) (AvrPphB susceptible protein 1). (Os01t0709500-03)%3BSimilar to Protein kinase. (Os01t0709500-04)
M0007266	M0007266_1	Os01g0709500	Conserved hypothetical protein. (Os01t0709500-01)%3BConserved hypothetical protein. (Os01t0709500-02)%3BSimilar to Serine/threonine-protein kinase PBS1 (EC 2.7.1.37) (AvrPphB susceptible protein 1). (Os01t0709500-03)%3BSimilar to Protein kinase. (Os01t0709500-04)
M0007797	M0007797_1	Os01g0709500	Conserved hypothetical protein. (Os01t0709500-01)%3BConserved hypothetical protein. (Os01t0709500-02)%3BSimilar to Serine/threonine-protein kinase PBS1 (EC 2.7.1.37) (AvrPphB susceptible protein 1). (Os01t0709500-03)%3BSimilar to Protein kinase. (Os01t0709500-04)
M0088058	M0088058_1	Os01g0709500	Conserved hypothetical protein. (Os01t0709500-01)%3BConserved hypothetical protein. (Os01t0709500-02)%3BSimilar to Serine/threonine-protein kinase PBS1 (EC 2.7.1.37) (AvrPphB susceptible protein 1). (Os01t0709500-03)%3BSimilar to Protein kinase. (Os01t0709500-04)
M0088068	M0088068_2	Os01g0709500	Conserved hypothetical protein. (Os01t0709500-01)%3BConserved hypothetical protein. (Os01t0709500-02)%3BSimilar to Serine/threonine-protein kinase PBS1 (EC 2.7.1.37) (AvrPphB susceptible protein 1). (Os01t0709500-03)%3BSimilar to Protein kinase. (Os01t0709500-04)
M0088099	M0088099_1	Os01g0709500	Conserved hypothetical protein. (Os01t0709500-01)%3BConserved hypothetical protein. (Os01t0709500-02)%3BSimilar to Serine/threonine-protein kinase PBS1 (EC 2.7.1.37) (AvrPphB susceptible protein 1). (Os01t0709500-03)%3BSimilar to Protein kinase. (Os01t0709500-04)
M0085439	M0085439_1	Os01g0710100	Hypothetical conserved gene. (Os01t0710100-00)
M0048109	M0048109_1	Os01g0710250	Hypothetical conserved gene. (Os01t0710250-01)
M0059991	M0059991_1	Os01g0710700	Lipase%2C class 3 family protein. (Os01t0710700-01)
M0118794	M0118794_1	Os01g0711100	Similar to Mitochondrial processing peptidase beta subunit. (Os01t0711100-01)
M0088357	M0088357_1	Os01g0711800	Nucleosome assembly protein (NAP) family protein. (Os01t0711800-00)
M0028667	M0028667_1	Os01g0712700	CMP/dCMP deaminase%2C zinc-binding domain containing protein. (Os01t0712700-01)
M0118030	M0118030_1	Os01g0713900	Similar to Myosin. (Os01t0713900-01)
M0118030	M0118030_2	Os01g0713900	Similar to Myosin. (Os01t0713900-01)
M0118041	M0118041_1	Os01g0713900	Similar to Myosin. (Os01t0713900-01)
M0100395	M0100395_1	Os01g0714100	Conserved hypothetical protein. (Os01t0714100-01)
M0124691	M0124691_1	Os01g0714600	Similar to cDNA clone:J023088C01%2C full insert sequence. (Os01t0714600-01)
M0058769	M0058769_1	Os01g0714900	Similar to RAB7A. (Os01t0714900-01)
M0084210	M0084210_1	Os01g0715000	Conserved hypothetical protein. (Os01t0715000-01)%3BConserved hypothetical protein. (Os01t0715000-02)
M0084210	M0084210_2	Os01g0715000	Conserved hypothetical protein. (Os01t0715000-01)%3BConserved hypothetical protein. (Os01t0715000-02)
M0112271	M0112271_1	Os01g0715400	Hypothetical conserved gene. (Os01t0715400-01)%3BConserved hypothetical protein. (Os01t0715400-02)%3BGlycoside hydrolase%2C subgroup%2C catalytic domain domain containing protein. (Os01t0715400-03)
M0014651	M0014651_1	Os01g0715700	Pentatricopeptide repeat domain containing protein. (Os01t0715700-00)
M0045500	M0045500_1	Os01g0715800	Conserved hypothetical protein. (Os01t0715800-01)
M0016609	M0016609_1	Os01g0716400	Violaxanthin de-epoxidase family protein. (Os01t0716400-01)
M0050740	M0050740_1	Os01g0716400	Violaxanthin de-epoxidase family protein. (Os01t0716400-01)
M0063336	M0063336_1	Os01g0716400	Violaxanthin de-epoxidase family protein. (Os01t0716400-01)
M0108424	M0108424_1	Os01g0716400	Violaxanthin de-epoxidase family protein. (Os01t0716400-01)
M0003685	M0003685_1	Os01g0716450	Hypothetical gene. (Os01t0716450-00)
M0065788	M0065788_1	Os01g0716450	Hypothetical gene. (Os01t0716450-00)
M0096835	M0096835_1	Os01g0716450	Hypothetical gene. (Os01t0716450-00)
M0096841	M0096841_1	Os01g0716450	Hypothetical gene. (Os01t0716450-00)
M0003685	M0003685_1	Os01g0716500	Methyltransferase type 12 domain containing protein. (Os01t0716500-01)
M0065788	M0065788_1	Os01g0716500	Methyltransferase type 12 domain containing protein. (Os01t0716500-01)
M0096835	M0096835_1	Os01g0716500	Methyltransferase type 12 domain containing protein. (Os01t0716500-01)
M0096841	M0096841_1	Os01g0716500	Methyltransferase type 12 domain containing protein. (Os01t0716500-01)
M0058548	M0058548_1	Os01g0716800	Endonuclease/exonuclease/phosphatase domain containing protein. (Os01t0716800-01)%3BHypothetical conserved gene. (Os01t0716800-02)
M0058548	M0058548_1	Os01g0716900	Non-protein coding transcript. (Os01t0716900-00)
M0118102	M0118102_1	Os01g0717000	Similar to GmCK1p (EC 2.7.1.32). (Os01t0717000-01)%3BSimilar to Choline kinase. (Os01t0717000-02)%3BSimilar to Choline kinase. (Os01t0717000-05)
M0122146	M0122146_1	Os01g0717400	EGF-like%2C alliinase domain containing protein. (Os01t0717400-01)
M0048712	M0048712_1	Os01g0717601	Zinc finger AN1 domain-containing stress-associated protein 13. (Os01t0717601-00)
M0050049	M0050049_1	Os01g0717700	EGF-like%2C alliinase domain containing protein. (Os01t0717700-01)
M0050081	M0050081_1	Os01g0717700	EGF-like%2C alliinase domain containing protein. (Os01t0717700-01)
M0059926	M0059926_2	Os01g0718700	Similar to predicted protein. (Os01t0718700-00)
M0088198	M0088198_1	Os01g0718700	Similar to predicted protein. (Os01t0718700-00)
M0051298	M0051298_1	Os01g0719000	Protein of unknown function DUF581 family protein. (Os01t0719000-01)%3BProtein of unknown function DUF581 family protein. (Os01t0719000-02)%3BProtein of unknown function DUF581 family protein. (Os01t0719000-03)
M0025652	M0025652_1	Os01g0719100	Similar to RING finger and CHY zinc finger domain-containing protein 1. (Os01t0719100-01)%3BSimilar to PGPD14 protein. (Os01t0719100-02)%3BHypothetical gene. (Os01t0719100-03)%3BRING zinc-finger protein%2C Stomata opening (Os01t0719100-04)
M0028062	M0028062_1	Os01g0719100	Similar to RING finger and CHY zinc finger domain-containing protein 1. (Os01t0719100-01)%3BSimilar to PGPD14 protein. (Os01t0719100-02)%3BHypothetical gene. (Os01t0719100-03)%3BRING zinc-finger protein%2C Stomata opening (Os01t0719100-04)
M0028117	M0028117_1	Os01g0719100	Similar to RING finger and CHY zinc finger domain-containing protein 1. (Os01t0719100-01)%3BSimilar to PGPD14 protein. (Os01t0719100-02)%3BHypothetical gene. (Os01t0719100-03)%3BRING zinc-finger protein%2C Stomata opening (Os01t0719100-04)
M0028117	M0028117_3	Os01g0719100	Similar to RING finger and CHY zinc finger domain-containing protein 1. (Os01t0719100-01)%3BSimilar to PGPD14 protein. (Os01t0719100-02)%3BHypothetical gene. (Os01t0719100-03)%3BRING zinc-finger protein%2C Stomata opening (Os01t0719100-04)
M0028121	M0028121_1	Os01g0719100	Similar to RING finger and CHY zinc finger domain-containing protein 1. (Os01t0719100-01)%3BSimilar to PGPD14 protein. (Os01t0719100-02)%3BHypothetical gene. (Os01t0719100-03)%3BRING zinc-finger protein%2C Stomata opening (Os01t0719100-04)
M0028121	M0028121_2	Os01g0719100	Similar to RING finger and CHY zinc finger domain-containing protein 1. (Os01t0719100-01)%3BSimilar to PGPD14 protein. (Os01t0719100-02)%3BHypothetical gene. (Os01t0719100-03)%3BRING zinc-finger protein%2C Stomata opening (Os01t0719100-04)
M0061005	M0061005_1	Os01g0719100	Similar to RING finger and CHY zinc finger domain-containing protein 1. (Os01t0719100-01)%3BSimilar to PGPD14 protein. (Os01t0719100-02)%3BHypothetical gene. (Os01t0719100-03)%3BRING zinc-finger protein%2C Stomata opening (Os01t0719100-04)
M0064531	M0064531_1	Os01g0719100	Similar to RING finger and CHY zinc finger domain-containing protein 1. (Os01t0719100-01)%3BSimilar to PGPD14 protein. (Os01t0719100-02)%3BHypothetical gene. (Os01t0719100-03)%3BRING zinc-finger protein%2C Stomata opening (Os01t0719100-04)
M0064541	M0064541_1	Os01g0719100	Similar to RING finger and CHY zinc finger domain-containing protein 1. (Os01t0719100-01)%3BSimilar to PGPD14 protein. (Os01t0719100-02)%3BHypothetical gene. (Os01t0719100-03)%3BRING zinc-finger protein%2C Stomata opening (Os01t0719100-04)
M0025652	M0025652_1	Os01g0719125	Hypothetical protein. (Os01t0719125-00)
M0028062	M0028062_1	Os01g0719125	Hypothetical protein. (Os01t0719125-00)
M0028117	M0028117_3	Os01g0719125	Hypothetical protein. (Os01t0719125-00)
M0028121	M0028121_1	Os01g0719125	Hypothetical protein. (Os01t0719125-00)
M0061005	M0061005_1	Os01g0719125	Hypothetical protein. (Os01t0719125-00)
M0008892	M0008892_2	Os01g0719150	Conserved hypothetical protein. (Os01t0719150-01)
M0051269	M0051269_1	Os01g0719150	Conserved hypothetical protein. (Os01t0719150-01)
M0077666	M0077666_1	Os01g0719150	Conserved hypothetical protein. (Os01t0719150-01)
M0080299	M0080299_1	Os01g0719150	Conserved hypothetical protein. (Os01t0719150-01)
M0077666	M0077666_1	Os01g0719200	Conserved hypothetical protein. (Os01t0719200-01)
M0080299	M0080299_1	Os01g0719200	Conserved hypothetical protein. (Os01t0719200-01)
M0079057	M0079057_1	Os01g0719300	Similar to Sulfate transporter 3.1 (AST12) (AtST1). (Os01t0719300-01)
M0096006	M0096006_1	Os01g0719300	Similar to Sulfate transporter 3.1 (AST12) (AtST1). (Os01t0719300-01)
M0111992	M0111992_1	Os01g0719300	Similar to Sulfate transporter 3.1 (AST12) (AtST1). (Os01t0719300-01)
M0114981	M0114981_1	Os01g0719300	Similar to Sulfate transporter 3.1 (AST12) (AtST1). (Os01t0719300-01)
M0079057	M0079057_1	Os01g0719350	Hypothetical protein. (Os01t0719350-00)
M0096006	M0096006_1	Os01g0719350	Hypothetical protein. (Os01t0719350-00)
M0111992	M0111992_1	Os01g0719350	Hypothetical protein. (Os01t0719350-00)
M0114981	M0114981_1	Os01g0719350	Hypothetical protein. (Os01t0719350-00)
M0099876	M0099876_1	Os01g0720000	Peptidase A1 domain containing protein. (Os01t0720000-00)
M0028423	M0028423_3	Os01g0720400	HAD-superfamily subfamily IB hydrolase%2C hypothetical 1 protein. (Os01t0720400-01)
M0095565	M0095565_1	Os01g0720500	Similar to Type I chlorophyll a/b-binding protein b (Fragment). (Os01t0720500-01)%3BNon-protein coding transcript. (Os01t0720500-02)
M0079387	M0079387_1	Os01g0720600	Similar to Starch synthase IV. (Os01t0720600-01)%3BStarch synthase%2C Starch biosynthesis (Os01t0720600-02)%3BSimilar to starch synthase IV. (Os01t0720600-03)%3BStarch synthase%2C Starch biosynthesis (Os01t0720600-04)
M0102306	M0102306_1	Os01g0720700	Similar to satase isoform I. (Os01t0720700-00)
M0084643	M0084643_1	Os01g0720801	Hypothetical gene. (Os01t0720801-01)
M0084643	M0084643_1	Os01g0720900	Hypothetical conserved gene. (Os01t0720900-00)
M0068512	M0068512_1	Os01g0721100	Conserved hypothetical protein. (Os01t0721100-01)
M0020997	M0020997_1	Os01g0721200	Similar to cDNA clone:J013002N02%2C full insert sequence. (Os01t0721200-00)
M0020834	M0020834_1	Os01g0721400	NB-ARC domain containing protein. (Os01t0721400-01)
M0107758	M0107758_1	Os01g0722100	Bacterial transferase hexapeptide repeat domain containing protein. (Os01t0722100-01)
M0104554	M0104554_1	Os01g0722300	Myb transcription factor domain containing protein. (Os01t0722300-01)
M0104554	M0104554_1	Os01g0722425	Hypothetical protein. (Os01t0722425-00)
M0109153	M0109153_1	Os01g0722700	Similar to Hexokinase. (Os01t0722700-01)
M0019089	M0019089_1	Os01g0722800	Dimethylmenaquinone methyltransferase family protein. (Os01t0722800-00)
M0006076	M0006076_1	Os01g0723500	Transcriptional factor B3 family protein. (Os01t0723500-00)
M0034488	M0034488_1	Os01g0723700	Transcriptional factor B3 family protein. (Os01t0723700-01)
M0064217	M0064217_1	Os01g0723800	Similar to P-glycoprotein homologue. (Os01t0723800-01)%3BHypothetical conserved gene. (Os01t0723800-02)
M0093580	M0093580_1	Os01g0724400	Similar to Pleiotropic drug resistance protein 15. (Os01t0724400-00)
M0093580	M0093580_1	Os01g0724450	Hypothetical gene. (Os01t0724450-01)
M0116828	M0116828_1	Os01g0724700	Similar to lachrymatory-factor synthase. (Os01t0724700-00)
M0056906	M0056906_1	Os01g0725000	Similar to H0402C08.3 protein. (Os01t0725000-01)
M0007798	M0007798_2	Os01g0725400	Uncharacterised protein family UPF0497%2C trans-membrane plant subgroup domain containing protein. (Os01t0725400-01)
M0007800	M0007800_1	Os01g0725400	Uncharacterised protein family UPF0497%2C trans-membrane plant subgroup domain containing protein. (Os01t0725400-01)
M0026791	M0026791_2	Os01g0725400	Uncharacterised protein family UPF0497%2C trans-membrane plant subgroup domain containing protein. (Os01t0725400-01)
M0096575	M0096575_1	Os01g0725400	Uncharacterised protein family UPF0497%2C trans-membrane plant subgroup domain containing protein. (Os01t0725400-01)
M0075765	M0075765_1	Os01g0725600	Regulator of chromosome condensation%2C RCC1 domain containing protein. (Os01t0725600-01)
M0012209	M0012209_1	Os01g0725800	WD40/YVTN repeat-like domain containing protein. (Os01t0725800-01)
M0046185	M0046185_1	Os01g0725800	WD40/YVTN repeat-like domain containing protein. (Os01t0725800-01)
M0066686	M0066686_2	Os01g0725800	WD40/YVTN repeat-like domain containing protein. (Os01t0725800-01)
M0080992	M0080992_1	Os01g0725800	WD40/YVTN repeat-like domain containing protein. (Os01t0725800-01)
M0085466	M0085466_1	Os01g0725800	WD40/YVTN repeat-like domain containing protein. (Os01t0725800-01)
M0121623	M0121623_1	Os01g0725800	WD40/YVTN repeat-like domain containing protein. (Os01t0725800-01)
M0027868	M0027868_1	Os01g0725900	Similar to arabinogalactan protein. (Os01t0725900-01)
M0030279	M0030279_1	Os01g0725900	Similar to arabinogalactan protein. (Os01t0725900-01)
M0043217	M0043217_1	Os01g0726100	Pollen Ole e 1 allergen and extensin domain containing protein. (Os01t0726100-01)
M0067472	M0067472_1	Os01g0726100	Pollen Ole e 1 allergen and extensin domain containing protein. (Os01t0726100-01)
M0107100	M0107100_1	Os01g0726801	Non-protein coding transcript. (Os01t0726801-01)
M0005631	M0005631_1	Os01g0727100	Glycosyl transferase%2C family 8 protein. (Os01t0727100-01)%3BGlycosyl transferase%2C family 8 protein. (Os01t0727100-02)
M0031273	M0031273_1	Os01g0727100	Glycosyl transferase%2C family 8 protein. (Os01t0727100-01)%3BGlycosyl transferase%2C family 8 protein. (Os01t0727100-02)
M0031746	M0031746_1	Os01g0727100	Glycosyl transferase%2C family 8 protein. (Os01t0727100-01)%3BGlycosyl transferase%2C family 8 protein. (Os01t0727100-02)
M0095007	M0095007_1	Os01g0727400	NADH:ubiquinone oxidoreductase complex I intermediate-associated protein 30 domain containing protein. (Os01t0727400-01)
M0122044	M0122044_1	Os01g0727400	NADH:ubiquinone oxidoreductase complex I intermediate-associated protein 30 domain containing protein. (Os01t0727400-01)
M0095007	M0095007_1	Os01g0727500	Protein of unknown function DUF584 family protein. (Os01t0727500-02)
M0122044	M0122044_2	Os01g0727500	Protein of unknown function DUF584 family protein. (Os01t0727500-02)
M0051118	M0051118_1	Os01g0727840	Similar to subtilase family protein. (Os01t0727840-00)
M0051118	M0051118_1	Os01g0727860	Non-protein coding transcript. (Os01t0727860-00)
M0068990	M0068990_1	Os01g0728000	Conserved hypothetical protein. (Os01t0728000-01)
M0039032	M0039032_2	Os01g0728150	Similar to HVA22F (HVA22-LIKE PROTEIN F). (Os01t0728150-00)
M0025978	M0025978_2	Os01g0728350	Similar to Cytochrome P450 monooxygenase CYP72A5. (Os01t0728350-00)
M0025978	M0025978_3	Os01g0728375	Hypothetical protein. (Os01t0728375-00)
M0053001	M0053001_1	Os01g0729100	Protein of unknown function DUF92%2C transmembrane family protein. (Os01t0729100-01)%3BSimilar to uncharacterized conserved membrane protein. (Os01t0729100-02)
M0054627	M0054627_1	Os01g0729100	Protein of unknown function DUF92%2C transmembrane family protein. (Os01t0729100-01)%3BSimilar to uncharacterized conserved membrane protein. (Os01t0729100-02)
M0056393	M0056393_1	Os01g0729100	Protein of unknown function DUF92%2C transmembrane family protein. (Os01t0729100-01)%3BSimilar to uncharacterized conserved membrane protein. (Os01t0729100-02)
M0080214	M0080214_1	Os01g0729100	Protein of unknown function DUF92%2C transmembrane family protein. (Os01t0729100-01)%3BSimilar to uncharacterized conserved membrane protein. (Os01t0729100-02)
M0053001	M0053001_1	Os01g0729200	Conserved hypothetical protein. (Os01t0729200-01)
M0045529	M0045529_1	Os01g0729400	Similar to Too many mouths protein. (Os01t0729400-01)
M0089432	M0089432_1	Os01g0729400	Similar to Too many mouths protein. (Os01t0729400-01)
M0032920	M0032920_1	Os01g0729900	Conserved hypothetical protein. (Os01t0729900-01)%3BConserved hypothetical protein. (Os01t0729900-02)%3BConserved hypothetical protein. (Os01t0729900-03)%3BSimilar to predicted protein. (Os01t0729900-04)
M0069874	M0069874_1	Os01g0729900	Conserved hypothetical protein. (Os01t0729900-01)%3BConserved hypothetical protein. (Os01t0729900-02)%3BConserved hypothetical protein. (Os01t0729900-03)%3BSimilar to predicted protein. (Os01t0729900-04)
M0032920	M0032920_1	Os01g0729950	Hypothetical protein. (Os01t0729950-00)
M0069874	M0069874_1	Os01g0729950	Hypothetical protein. (Os01t0729950-00)
M0108079	M0108079_1	Os01g0730700	WRKY transcription factor 14 (WRKY14). (Os01t0730700-01)
M0108092	M0108092_1	Os01g0730700	WRKY transcription factor 14 (WRKY14). (Os01t0730700-01)
M0124525	M0124525_1	Os01g0730900	DNA polymerase III%2C subunits gamma and tau domain containing protein. (Os01t0730900-01)
M0074253	M0074253_1	Os01g0732300	Protein of unknown function DUF623%2C plant domain containing protein. (Os01t0732300-01)
M0020449	M0020449_1	Os01g0732700	Flavin monooxygenase-like enzyme %2C Auxin biosynthesis (Os01t0732700-01)%3BFlavin monooxygenase-like enzyme %2C Auxin biosynthesis (Os01t0732700-02)
M0010417	M0010417_1	Os01g0732801	Conserved hypothetical protein. (Os01t0732801-01)
M0090077	M0090077_1	Os01g0732801	Conserved hypothetical protein. (Os01t0732801-01)
M0010417	M0010417_1	Os01g0733001	Similar to NRAMP3 (NRAMP metal ion transporter 3)%3B manganese ion transmembrane transporter/ metal ion transmembrane transporter. (Os01t0733001-00)
M0103920	M0103920_1	Os01g0733100	Conserved hypothetical protein. (Os01t0733100-00)
M0103920	M0103920_1	Os01g0733200	Similar to Heat shock transcription factor 29 (Fragment). (Os01t0733200-01)
M0103635	M0103635_1	Os01g0733500	Similar to Dehydration-induced protein RD22-like protein 1. (Os01t0733500-01)
M0124292	M0124292_1	Os01g0734800	UDP-glucuronosyl/UDP-glucosyltransferase family protein. (Os01t0734800-01)%3BUDP-glucuronosyl/UDP-glucosyltransferase family protein. (Os01t0734800-02)
M0112671	M0112671_1	Os01g0735300	UDP-glucuronosyl/UDP-glucosyltransferase family protein. (Os01t0735300-01)
M0085775	M0085775_1	Os01g0736100	UDP-glucuronosyl/UDP-glucosyltransferase family protein. (Os01t0736100-01)%3BUDP-glucuronosyl/UDP-glucosyltransferase family protein. (Os01t0736100-02)
M0089235	M0089235_1	Os01g0736100	UDP-glucuronosyl/UDP-glucosyltransferase family protein. (Os01t0736100-01)%3BUDP-glucuronosyl/UDP-glucosyltransferase family protein. (Os01t0736100-02)
M0105937	M0105937_1	Os01g0736750	Non-protein coding transcript. (Os01t0736750-00)
M0013663	M0013663_1	Os01g0736900	Reticulon family protein. (Os01t0736900-01)%3BSimilar to seed maturation protein. (Os01t0736900-02)
M0058660	M0058660_1	Os01g0736900	Reticulon family protein. (Os01t0736900-01)%3BSimilar to seed maturation protein. (Os01t0736900-02)
M0058660	M0058660_1	Os01g0737000	Hypothetical protein. (Os01t0737000-00)
M0103363	M0103363_1	Os01g0737200	Non-protein coding transcript. (Os01t0737200-00)
M0103363	M0103363_1	Os01g0737300	Similar to Phosphoesterase. (Os01t0737300-00)
M0122827	M0122827_1	Os01g0737900	Pentatricopeptide repeat domain containing protein. (Os01t0737900-01)
M0090196	M0090196_1	Os01g0738600	ENTH/VHS domain containing protein. (Os01t0738600-01)%3BSimilar to B0403H10-OSIGBa0105A11.1 protein. (Os01t0738600-02)%3BHypothetical conserved gene. (Os01t0738600-03)
M0095415	M0095415_1	Os01g0738600	ENTH/VHS domain containing protein. (Os01t0738600-01)%3BSimilar to B0403H10-OSIGBa0105A11.1 protein. (Os01t0738600-02)%3BHypothetical conserved gene. (Os01t0738600-03)
M0118061	M0118061_1	Os01g0738800	Conserved hypothetical protein. (Os01t0738800-01)
M0118115	M0118115_1	Os01g0738800	Conserved hypothetical protein. (Os01t0738800-01)
M0025913	M0025913_1	Os01g0739700	Glycoside hydrolase%2C family 17 protein. (Os01t0739700-01)
M0026871	M0026871_1	Os01g0739700	Glycoside hydrolase%2C family 17 protein. (Os01t0739700-01)
M0098071	M0098071_1	Os01g0739700	Glycoside hydrolase%2C family 17 protein. (Os01t0739700-01)
M0119675	M0119675_1	Os01g0739700	Glycoside hydrolase%2C family 17 protein. (Os01t0739700-01)
M0028666	M0028666_1	Os01g0740300	Hypothetical protein. (Os01t0740300-01)
M0028685	M0028685_1	Os01g0740300	Hypothetical protein. (Os01t0740300-01)
M0028685	M0028685_2	Os01g0740300	Hypothetical protein. (Os01t0740300-01)
M0078084	M0078084_1	Os01g0740300	Hypothetical protein. (Os01t0740300-01)
M0082562	M0082562_1	Os01g0740300	Hypothetical protein. (Os01t0740300-01)
M0047380	M0047380_1	Os01g0740350	Hypothetical gene. (Os01t0740350-00)
M0053631	M0053631_2	Os01g0741900	Auxin-responsive protein%2C Drought tolerance%2C Control of tiller outgrowth (Os01t0741900-01)
M0096192	M0096192_1	Os01g0741900	Auxin-responsive protein%2C Drought tolerance%2C Control of tiller outgrowth (Os01t0741900-01)
M0117711	M0117711_1	Os01g0741900	Auxin-responsive protein%2C Drought tolerance%2C Control of tiller outgrowth (Os01t0741900-01)
M0117720	M0117720_1	Os01g0741900	Auxin-responsive protein%2C Drought tolerance%2C Control of tiller outgrowth (Os01t0741900-01)
M0037203	M0037203_1	Os01g0742100	Hypothetical protein. (Os01t0742100-01)
M0037205	M0037205_1	Os01g0742100	Hypothetical protein. (Os01t0742100-01)
M0045971	M0045971_1	Os01g0742200	Similar to Elongation factor EF-2 (Fragment). (Os01t0742200-01)
M0045971	M0045971_1	Os01g0742250	Hypothetical protein. (Os01t0742250-00)
M0125063	M0125063_1	Os01g0742300	3-hydroxyacid dehydrogenase/reductase domain containing protein. (Os01t0742300-01)
M0013337	M0013337_1	Os01g0742350	Conserved hypothetical protein. (Os01t0742350-01)
M0112270	M0112270_1	Os01g0742400	Hypothetical conserved gene. (Os01t0742400-01)%3BProtein kinase%2C core domain containing protein. (Os01t0742400-02)
M0027859	M0027859_3	Os01g0742500	Similar to Hexokinase. (Os01t0742500-01)
M0088595	M0088595_1	Os01g0743100	IQ motif%2C EF-hand binding site domain containing protein. (Os01t0743100-00)
M0021334	M0021334_1	Os01g0743300	Protease-associated PA domain containing protein. (Os01t0743300-01)
M0004558	M0004558_1	Os01g0743400	Similar to Tryptophanyl-tRNA synthetase (Fragment). (Os01t0743400-01)%3BSimilar to predicted protein. (Os01t0743400-02)
M0026417	M0026417_1	Os01g0743400	Similar to Tryptophanyl-tRNA synthetase (Fragment). (Os01t0743400-01)%3BSimilar to predicted protein. (Os01t0743400-02)
M0101592	M0101592_1	Os01g0743400	Similar to Tryptophanyl-tRNA synthetase (Fragment). (Os01t0743400-01)%3BSimilar to predicted protein. (Os01t0743400-02)
M0036201	M0036201_1	Os01g0743600	Peptidase S16%2C lon N-terminal domain containing protein. (Os01t0743600-01)%3BPeptidase S16%2C lon N-terminal domain containing protein. (Os01t0743600-02)
M0009157	M0009157_1	Os01g0744200	Conserved hypothetical protein. (Os01t0744200-01)
M0008280	M0008280_1	Os01g0745700	Similar to GATA transcription factor 3 (AtGATA-3). (Os01t0745700-01)%3BHypothetical conserved gene. (Os01t0745700-02)
M0009962	M0009962_2	Os01g0745700	Similar to GATA transcription factor 3 (AtGATA-3). (Os01t0745700-01)%3BHypothetical conserved gene. (Os01t0745700-02)
M0008280	M0008280_1	Os01g0745850	Hypothetical protein. (Os01t0745850-00)
M0078313	M0078313_1	Os01g0746700	Similar to Mannan endo-1%2C4-beta-mannosidase 2. (Os01t0746700-00)
M0110238	M0110238_2	Os01g0746700	Similar to Mannan endo-1%2C4-beta-mannosidase 2. (Os01t0746700-00)
M0110240	M0110240_1	Os01g0746700	Similar to Mannan endo-1%2C4-beta-mannosidase 2. (Os01t0746700-00)
M0072479	M0072479_1	Os01g0747400	Protein kinase%2C core domain containing protein. (Os01t0747400-01)
M0078719	M0078719_1	Os01g0747400	Protein kinase%2C core domain containing protein. (Os01t0747400-01)
M0105247	M0105247_1	Os01g0747400	Protein kinase%2C core domain containing protein. (Os01t0747400-01)
M0105306	M0105306_1	Os01g0747400	Protein kinase%2C core domain containing protein. (Os01t0747400-01)
M0036531	M0036531_2	Os01g0747500	Similar to Dihydroorotase (EC 3.5.2.3). (Os01t0747500-01)
M0036541	M0036541_1	Os01g0747500	Similar to Dihydroorotase (EC 3.5.2.3). (Os01t0747500-01)
M0050531	M0050531_1	Os01g0747700	RNA-binding S4 domain containing protein. (Os01t0747700-01)
M0120280	M0120280_1	Os01g0747700	RNA-binding S4 domain containing protein. (Os01t0747700-01)
M0085373	M0085373_1	Os01g0748100	Conserved hypothetical protein. (Os01t0748100-01)
M0109614	M0109614_1	Os01g0748100	Conserved hypothetical protein. (Os01t0748100-01)
M0057484	M0057484_1	Os01g0748300	Protein of unknown function DUF584 domain containing protein. (Os01t0748300-00)
M0061537	M0061537_1	Os01g0748300	Protein of unknown function DUF584 domain containing protein. (Os01t0748300-00)
M0066310	M0066310_1	Os01g0748300	Protein of unknown function DUF584 domain containing protein. (Os01t0748300-00)
M0066820	M0066820_1	Os01g0748300	Protein of unknown function DUF584 domain containing protein. (Os01t0748300-00)
M0069862	M0069862_1	Os01g0748300	Protein of unknown function DUF584 domain containing protein. (Os01t0748300-00)
M0074235	M0074235_1	Os01g0748300	Protein of unknown function DUF584 domain containing protein. (Os01t0748300-00)
M0095695	M0095695_2	Os01g0748300	Protein of unknown function DUF584 domain containing protein. (Os01t0748300-00)
M0020309	M0020309_1	Os01g0748500	Similar to anther-specific proline-rich protein APG. (Os01t0748500-01)
M0020309	M0020309_1	Os01g0748600	Similar to Protein kinase family protein. (Os01t0748600-01)%3BSerine/threonine protein kinase-related domain containing protein. (Os01t0748600-02)
M0068101	M0068101_1	Os01g0748900	Membrane attack complex component/perforin/complement C9 family protein. (Os01t0748900-01)%3BMembrane attack complex component/perforin/complement C9 family protein. (Os01t0748900-02)
M0066582	M0066582_2	Os01g0749100	Protein of unknown function DUF616 family protein. (Os01t0749100-01)
M0121692	M0121692_1	Os01g0749200	Chloroplast ribosome L13 protein%2C Chloroplast development under low temperature conditions (Os01t0749200-01)
M0010147	M0010147_1	Os01g0749400	HAD-superfamily hydrolase subfamily IIB protein. (Os01t0749400-02)
M0012237	M0012237_1	Os01g0749400	HAD-superfamily hydrolase subfamily IIB protein. (Os01t0749400-02)
M0012239	M0012239_1	Os01g0749400	HAD-superfamily hydrolase subfamily IIB protein. (Os01t0749400-02)
M0012996	M0012996_1	Os01g0749400	HAD-superfamily hydrolase subfamily IIB protein. (Os01t0749400-02)
M0042784	M0042784_1	Os01g0749400	HAD-superfamily hydrolase subfamily IIB protein. (Os01t0749400-02)
M0070694	M0070694_1	Os01g0749400	HAD-superfamily hydrolase subfamily IIB protein. (Os01t0749400-02)
M0109856	M0109856_1	Os01g0749400	HAD-superfamily hydrolase subfamily IIB protein. (Os01t0749400-02)
M0070595	M0070595_1	Os01g0750100	Similar to WRKY transcription factor-like (WRKY transcription factor 13) (WRKY13). (Os01t0750100-01)%3BSimilar to WRKY13 transcription factor. (Os01t0750100-02)%3BTranscriptional repressor%2C Regulation of abiotic and biotic stress signaling pathway (Os01t0750100-03)
M0100919	M0100919_1	Os01g0750500	Protein of unknown function DUF814 domain containing protein. (Os01t0750500-01)
M0103111	M0103111_1	Os01g0750666	Hypothetical protein. (Os01t0750666-00)
M0116715	M0116715_1	Os01g0750800	Conserved hypothetical protein. (Os01t0750800-02)
M0063923	M0063923_1	Os01g0751300	Domain of unknown function DUF1084 domain containing protein. (Os01t0751300-01)
M0113582	M0113582_1	Os01g0752200	Crotonase%2C core domain containing protein. (Os01t0752200-01)
M0113584	M0113584_1	Os01g0752200	Crotonase%2C core domain containing protein. (Os01t0752200-01)
M0122154	M0122154_1	Os01g0752200	Crotonase%2C core domain containing protein. (Os01t0752200-01)
M0021029	M0021029_1	Os01g0752400	Hypothetical conserved gene. (Os01t0752400-00)
M0068042	M0068042_1	Os01g0752400	Hypothetical conserved gene. (Os01t0752400-00)
M0092003	M0092003_1	Os01g0752600	Glycosyl transferase%2C family 19 protein. (Os01t0752600-01)
M0120407	M0120407_1	Os01g0752800	Similar to HASP protein-like protein (Fragment). (Os01t0752800-01)%3BNon-protein coding transcript. (Os01t0752800-02)
M0067334	M0067334_1	Os01g0753000	Similar to VOZ transcription factor. (Os01t0753000-01)
M0019046	M0019046_1	Os01g0754000	Conserved hypothetical protein. (Os01t0754000-01)
M0020408	M0020408_1	Os01g0754100	Nucleic acid-binding%2C OB-fold domain containing protein. (Os01t0754100-01)%3BNon-protein coding transcript. (Os01t0754100-02)
M0013807	M0013807_1	Os01g0754200	Glycosyl transferase%2C family 48 protein. (Os01t0754200-01)%3BSimilar to ATGSL05 (GLUCAN SYNTHASE-LIKE 5)%3B 1%2C3-beta-glucan synthase/ transferase%2C transferring glycosyl groups. (Os01t0754200-02)%3BGlycosyl transferase%2C family 48 protein. (Os01t0754200-03)%3BSimilar to predicted protein. (Os01t0754200-04)
M0100273	M0100273_1	Os01g0754200	Glycosyl transferase%2C family 48 protein. (Os01t0754200-01)%3BSimilar to ATGSL05 (GLUCAN SYNTHASE-LIKE 5)%3B 1%2C3-beta-glucan synthase/ transferase%2C transferring glycosyl groups. (Os01t0754200-02)%3BGlycosyl transferase%2C family 48 protein. (Os01t0754200-03)%3BSimilar to predicted protein. (Os01t0754200-04)
M0123392	M0123392_1	Os01g0754200	Glycosyl transferase%2C family 48 protein. (Os01t0754200-01)%3BSimilar to ATGSL05 (GLUCAN SYNTHASE-LIKE 5)%3B 1%2C3-beta-glucan synthase/ transferase%2C transferring glycosyl groups. (Os01t0754200-02)%3BGlycosyl transferase%2C family 48 protein. (Os01t0754200-03)%3BSimilar to predicted protein. (Os01t0754200-04)
M0013807	M0013807_1	Os01g0754300	Hypothetical protein. (Os01t0754300-01)
M0021210	M0021210_1	Os01g0754300	Hypothetical protein. (Os01t0754300-01)
M0021212	M0021212_1	Os01g0754300	Hypothetical protein. (Os01t0754300-01)
M0100273	M0100273_1	Os01g0754300	Hypothetical protein. (Os01t0754300-01)
M0109729	M0109729_1	Os01g0754500	Protein of unknown function DUF1421 family protein. (Os01t0754500-01)%3BHypothetical conserved gene. (Os01t0754500-02)
M0109773	M0109773_1	Os01g0754500	Protein of unknown function DUF1421 family protein. (Os01t0754500-01)%3BHypothetical conserved gene. (Os01t0754500-02)
M0000390	M0000390_1	Os01g0756200	Similar to VirE2-interacting protein VIP1. (Os01t0756200-01)
M0000410	M0000410_1	Os01g0756200	Similar to VirE2-interacting protein VIP1. (Os01t0756200-01)
M0001078	M0001078_1	Os01g0756200	Similar to VirE2-interacting protein VIP1. (Os01t0756200-01)
M0064545	M0064545_1	Os01g0756501	Non-protein coding transcript. (Os01t0756501-00)
M0065214	M0065214_2	Os01g0757200	GA 2-oxidase3%2C GA metabolism (Os01t0757200-01)
M0105318	M0105318_1	Os01g0757400	Similar to Katanin p60 ATPase-containing subunit A1 (EC 3.6.4.3) (Katanin p60 subunit A1) (p60 katanin). Splice isoform 2. (Os01t0757400-01)%3BSimilar to Katanin p60 ATPase-containing subunit A1 (EC 3.6.4.3) (Katanin p60 subunit A1) (p60 katanin). Splice isoform 2. (Os01t0757400-02)
M0041322	M0041322_2	Os01g0757600	Similar to Myosin heavy chain-like protein (Fragment). (Os01t0757600-00)
M0079076	M0079076_1	Os01g0757700	Similar to EMB1417. (Os01t0757700-01)
M0095962	M0095962_2	Os01g0757900	Haloacid dehalogenase/epoxide hydrolase domain containing protein. (Os01t0757900-01)
M0077882	M0077882_1	Os01g0758200	Similar to Dof2 (Fragment). (Os01t0758200-01)
M0077887	M0077887_1	Os01g0758200	Similar to Dof2 (Fragment). (Os01t0758200-01)
M0078076	M0078076_1	Os01g0758200	Similar to Dof2 (Fragment). (Os01t0758200-01)
M0107050	M0107050_3	Os01g0758200	Similar to Dof2 (Fragment). (Os01t0758200-01)
M0107051	M0107051_1	Os01g0758200	Similar to Dof2 (Fragment). (Os01t0758200-01)
M0081784	M0081784_1	Os01g0758300	Similar to Phosphoenolpyruvate carboxylase%2C housekeeping isozyme (EC 4.1.1.31) (PEPCase). (Os01t0758300-01)%3BSimilar to Phosphoenolpyruvate carboxylase%2C housekeeping isozyme. (Os01t0758300-02)
M0117079	M0117079_1	Os01g0758300	Similar to Phosphoenolpyruvate carboxylase%2C housekeeping isozyme (EC 4.1.1.31) (PEPCase). (Os01t0758300-01)%3BSimilar to Phosphoenolpyruvate carboxylase%2C housekeeping isozyme. (Os01t0758300-02)
M0081784	M0081784_1	Os01g0758350	Hypothetical protein. (Os01t0758350-00)
M0117079	M0117079_1	Os01g0758350	Hypothetical protein. (Os01t0758350-00)
M0088319	M0088319_1	Os01g0758400	Similar to Phosphatidate cytidylyltransferase. (Os01t0758400-01)%3BSimilar to Phosphatidate cytidylyltransferase. (Os01t0758400-02)
M0088777	M0088777_1	Os01g0758400	Similar to Phosphatidate cytidylyltransferase. (Os01t0758400-01)%3BSimilar to Phosphatidate cytidylyltransferase. (Os01t0758400-02)
M0088319	M0088319_2	Os01g0758450	Hypothetical protein. (Os01t0758450-00)
M0089376	M0089376_1	Os01g0758450	Hypothetical protein. (Os01t0758450-00)
[truncated: 23,899 more rows]
