# Supplementary material for: Large-scale phenomics analysis of a T-DNA tagged mutant population
Source: Gigascience. 2017 Jul 13;6(8):1–7. doi: 10.1093/gigascience/gix055 (PMC5570018; doi:10.1093/gigascience/gix055)
Supplement: Supplement Tables [file gix055_Supplement-Tables.zip › TRIM_Table_S3.xlsx]

## Sheet: mutant traits legend
categories	sub-categories	id
Development	Germination rate	1
Development	Lethal	2
Development	Abnormal plants	3
Development	Weak	4
Leaf Color	Albino	11
Leaf Color	Yellow leaf	12
Leaf Color	Dark green leaf	13
Leaf Color	Pale green leaf	14
Leaf Color	Bluish green leaf	15
Leaf Color	Stripe	16
Leaf Color	Zebra	17
Leaf Color	Others	18
Leaf Color	Yellow seedlings	181
Leaf Color	Pale green seedlings	182
Leaf Morphology	Wide leaf	21
Leaf Morphology	Narrow leaf	22
Leaf Morphology	Long leaf	23
Leaf Morphology	Short leaf	24
Leaf Morphology	Drooping leaf	25
Leaf Morphology	Rolled leaf	26
Leaf Morphology	Spiral leaf	27
Leaf Morphology	Brittle leaf/culm	28
Leaf Morphology	Thin lamina joint	29
Leaf Morphology	Withering	30
Leaf Morphology	Others	31
Leaf Morphology	Erect leaf	311
Leaf Morphology	Horizontal leaf	312
Plant Stature	Semi-dwarf	41
Plant Stature	Dwarf	42
Plant Stature	Extremely dwarf	43
Plant Stature	Long culm	44
Plant Stature	Erect	45
Plant Stature	Lazy	46
Plant Stature	Thin culm	47
Plant Stature	Thick culm	48
Plant Stature	Others	49
Lesion	Lesion mimic	51
Tiller position	High tiller position	61
Tiller position	Low tiller position	62
Tiller position	Monoculm	63
Tiller position	Others	64
Heading Date	Early heading	65
Heading Date	Late heading	66
Heading Date	No heading	67
Glume	Abnormal hull	71
Glume	Abnormal floral organ	72
Glume	With awn	73
Glume	Abnormal hull	74
Glume	Abnormal hull color	75
Panicle	Long panicle	81
Panicle	Short panicle	82
Panicle	Sparse panicle	83
Panicle	Dense panicle	84
Panicle	Vivipary	85
Panicle	Shattering	86
Panicle	Neck leaf	87
Panicle	Abnormal panicle shape	88
Panicle	Others	89
Panicle	Partially-exerted panicles	891
Panicle	Failed-exerted panicles	892
Panicle	Degenerated panicles	893
Fertility	Sterile	91
Fertility	Low fertility	92
Grain	Large grain	101
Grain	Small grain	102
Grain	Slender grain	103
Grain	Others	104
Grain	Round grain	1041

## Sheet: phenotype record
line id	line sub-id	cropping season	panicle number	plant height (cm)	heading day	mutant traits
M0000031	A	2	24	85.75	81
M0000032	A	2	14.5	86	81
M0000033	A	2	18.25	99.75	71
M0000034	A	2	16.5	90.5	88
M0000035	A	2	16.5	102	71
M0000037	A	2	18.25	84.25	78
M0000038	A	2	21	100	76
M0000038	B	2	19.25	85	76
M0000039	A	2	18.25	95.25	85
M0000040	A	2	16	100.25	78
M0000041	A	2	18.25	95	72
M0000042	A	2	18	84.75	76
M0000043	A	2	20	94.25	74
M0000044	A	2	20.25	88.5	76
M0000045	A	2	15.75	88	73
M0000045	B	2	20	70	73
M0000047	A	2	19.75	91.25	76
M0000048	A	2	18	82.75	74
M0000049	A	2	16.5	88	76
M0000050	A	2	15.75	94.75	73
M0000051	A	2	16.75	96	73
M0000052	A	2	18.5	94	76
M0000053	A	2	21	89.5	73
M0000054	A	2	13.5	91.5	83
M0000055	A	2	15.25	94.75	71
M0000056	A	2	13.25	96.25	70
M0000057	A	2	13.75	94	72
M0000058	A	2	13.75	93.75	74
M0000059	A	2	14.5	91.5	77
M0000059	B	2	16	64	77
M0000060	A	2	11	94.5	76
M0000061	A	2	14	91.5	76
M0000062	A	2	18.25	82.25	80
M0000063	A	2	17	82.25	75
M0000065	A	2	16.25	87.25	80
M0000066	A	2	17.5	92.5	76
M0000067	A	2	18	98	76
M0000068	A	2	13	95.75	79
M0000069	A	2	14	93	81
M0000071	A	2	15.5	101	79
M0000072	A	2	13.5	96	74
M0000073	A	2	14.25	99.75	70
M0000074	A	2	16.75	91.5	85
M0000075	A	2	13.75	87.5	79
M0000076	A	2	12.75	94.25	75
M0000077	A	2	11	94	76
M0000078	A	2	14.75	91.75	76
M0000080	A	2	16	92.25	74
M0000081	A	2	15.25	93.25	78
M0000082	A	2	26.75	96	78
M0000083	A	2	18	93.25	74
M0000084	A	2	14	90.75	81
M0000086	A	2	14.25	91	77
M0000087	A	2	16	77	66
M0000088	A	2	16.75	100.25	72
M0000089	A	2	15	88.25	75
M0000090	A	2	15.5	94.25	76
M0000091	A	2	17.5	92	74
M0000092	A	2	13	92.25	77
M0000093	A	2	14.5	94	73
M0000094	A	2	16.5	94	73
M0000095	A	2	13.25	95.25	70
M0000096	A	2	15	96.25	75
M0000097	A	2	19.5	87.75	73
M0000098	A	2	12	89.5	74
M0000099	A	2	14.5	93.75	77
M0000100	A	2	14.25	95.75	70
M0000101	A	2	14.75	96	76
M0000102	A	2	14	98	74
M0000103	A	2	17	90.5	78
M0000104	A	2	17	93.5	76
M0000105	A	2	11	94	75
M0000106	A	2	14	101.25	74
M0000107	A	2	15.5	85.25	76
M0000108	A	2	15	93.5	75
M0000109	A	2	17.75	97.25	75
M0000110	A	2	17	94.25	76
M0000111	A	2	26	95.5	79
M0000111	B	2	2.33	77.33	79
M0000112	A	2	15.25	91	76
M0000113	A	2	14.5	80.5	89
M0000114	A	2	14.75	79.5	80
M0000116	A	2	13.5	74.25	92
M0000117	A	2	12	100.25	81
M0000118	A	1	15.3	105.5	78
M0000120	A	1	17.5	99	77
M0000121	A	2	26.75	88.75	88
M0000122	A	2	23.75	82.25	83
M0000123	A	2	19.25	80.25	78
M0000124	A	2	23.25	86.5	81
M0000125	A	2	20	79.25	75
M0000126	A	2	15.75	85.25	81
M0000128	A	2	18	95.5	75
M0000129	A	2	14.75	92.25	76
M0000130	A	2	18.5	92	78
M0000131	A	2	12.25	88.5	71
M0000132	A	2	17.25	92.5	75
M0000133	A	2	29.5	91	75
M0000134	A	2	13.75	86.5	78
M0000135	A	2	10	95.75	87
M0000136	A	2	15	95	71
M0000137	A	2	17	96.25	76
M0000138	A	2	13.25	93.25	75
M0000139	A	2	14.75	89.25	73
M0000140	A	2	13.5	93.5	79
M0000141	A	2	16.25	83	81
M0000142	A	2	16	91.25	76
M0000143	A	2	11.75	86.5	75
M0000144	A	2	13.75	83.5	73
M0000144	B	1	15	77	84
M0000145	A	2	15	82.5	76
M0000146	A	2	17.25	93.75	77
M0000147	A	2	16.5	93.75	71
M0000148	A	2	15	86	75
M0000149	A	2	13.25	93.25	76
M0000150	A	2	15.5	85.25	66
M0000151	A	1	15	94.3	80
M0000152	A	2	14	87.75	74
M0000153	A	2	17	89.25	73
M0000154	A	2	18.25	83.5	76
M0000155	A	2	16.5	91	77
M0000156	A	2	17.25	93	76
M0000157	A	2	15.5	97.25	68
M0000158	A	2	18.25	96.25	78
M0000159	A	2	17.5	92.5	78
M0000160	A	2	12.75	93.75	78
M0000161	A	2	19.75	93.25	77
M0000162	A	2	22	93.5	78
M0000164	A	2	20	81.75	76
M0000165	A	2	19.5	95.75	75
M0000166	A	2	18	95.75	74
M0000166	B	2	10.25	86.5	74
M0000167	A	2	15.75	87.25	81
M0000168	A	2	16	100.75	76
M0000169	A	2	21	94.25	76
M0000170	A	2	21.25	89.75	75
M0000171	A	2	13.5	91.75	70
M0000172	A	2	21.75	89.25	72
M0000173	A	2	13	98.25	69
M0000174	A	2	12	90	75
M0000175	A	2	16.75	89.5	76
M0000176	A	2	18.25	82.5	76
M0000176	B	2	13	70	76
M0000177	A	2	13.25	77.5	76
M0000177	B	2	2	62	76
M0000178	A	2	13.25	88.5	66
M0000178	B	2	6	50	66
M0000179	A	2	12.75	80.5	93
M0000180	A	2	12.25	86	72
M0000181	A	2	19.25	86	75
M0000182	A	2	10.5	78.25	75
M0000183	A	2	17.25	97	74
M0000184	A	2	14.75	88.5	79
M0000185	A	2	13.25	85	74
M0000186	A	2	15	87	77
M0000187	A	2	16	91.5	73
M0000188	A	2	12.5	98.25	79
M0000189	A	2	14.25	90.75	80
M0000190	A	2	10	78.75	87
M0000191	A	2	18.25	81.25	79
M0000192	A	2	9.75	81.25	88
M0000193	A	2	15.5	92.75	72
M0000194	A	2	12.75	90	76
M0000195	A	2	17.75	85.5	72
M0000196	A	2	19	93.25	79
M0000197	A	2	23.75	89.25	72
M0000198	A	2	20	95.25	76
M0000198	B	2	4.75	63.25	76
M0000199	A	2	20.25	97	71
M0000200	A	2	21.25	88	72
M0000201	A	2	17.5	96.25	73
M0000201	B	2	11	63	73
M0000202	A	2	21.25	98.75	76
M0000203	A	2	17.75	86.25	81
M0000204	A	2	21	95	78
M0000207	A	2	25	85	76
M0000208	A	2	18.5	91.75	75
M0000210	A	2	18	91.75	77
M0000212	A	2	17	102	79
M0000213	A	2	15.75	77	78
M0000213	B	2	21.5	100	78
M0000214	A	2	20	95.25	69
M0000215	A	2	16.5	92.75	72
M0000216	A	2	16.25	90.25	71
M0000218	A	2	13.5	90	78
M0000220	A	2	16.25	93	71
M0000221	A	2	14	93	73
M0000222	A	2	16.5	94.5	72
M0000223	A	2	11.5	90.75	77
M0000224	A	2	13.75	91	73
M0000225	A	2	17.75	96.5	77
M0000226	A	2	10.5	92.75	76
M0000227	A	2	12.25	100.25	71
M0000228	A	2	14.5	92.5	73
M0000229	A	2	12.25	95.25	78
M0000230	A	2	11.75	81.5	75
M0000232	A	2	13.75	94	81
M0000234	A	2	17	89.5	71
M0000235	A	2	12.75	94	73
M0000236	A	2	15	95	76
M0000237	A	2	16.25	85.5	76
M0000238	A	2	14	87	80
M0000239	A	2	12	89.5	76
M0000240	A	2	16.25	89	76
M0000241	A	2	15.75	85.5	74
M0000242	A	2	11.75	95	77
M0000243	A	2	15	88.75	76
M0000244	A	2	14.25	95	73
M0000245	A	2	18	96.5	76
M0000246	A	2	15	96	76
M0000247	A	2	16	100.5	76
M0000249	A	2	17.75	93	76
M0000250	A	2	18.33	101.67	77
M0000250	B	2	12.5	75	77
M0000251	A	2	21	86	81
M0000252	A	2	19.5	91.5	85
M0000253	A	2	21.25	86	81
M0000254	A	2	18.5	92.5	77
M0000255	A	2	15.25	94.25	76
M0000256	A	2	13.25	96.25	75
M0000257	A	2	17	102.5	77
M0000258	A	2	14.5	91.75	76
M0000259	A	2	17.5	97.75	81
M0000260	A	2	16.75	96.5	77
M0000261	A	2	14	94.5	79
M0000262	A	2	16.5	87.5	75
M0000263	A	2	11.75	97	74
M0000264	A	2	12.25	85.5	80
M0000265	A	2	18	88.75	71
M0000266	A	2	13	94	77
M0000267	A	2	15.75	96.75	79
M0000268	A	2	19	91.75	77
M0000269	A	2	18.25	91.5	76
M0000270	A	2	16	96.25	77
M0000271	A	2	13.75	94.25	77
M0000272	A	2	20.5	86.25	76
M0000273	A	2	16	86.25	79
M0000274	A	2	17	88.75	80
M0000275	A	2	13.75	89.25	76
M0000276	A	2	16	92.25	76
M0000277	A	2	14.5	84.25	77
M0000277	B	2	11	68.5	77
M0000278	A	2	15.5	91.75	82
M0000279	A	2	17.75	97	81
M0000280	A	2	17	93.75	78
M0000281	A	2	17	79.25	77
M0000282	A	2	11.5	83	79
M0000283	A	2	16.25	69	81
M0000284	A	2	17	69	80
M0000285	A	2	20.5	78.75	81
M0000285	B	2	10	55	81
M0000286	A	2	14.25	71	81
M0000287	A	2	17	80.25	76
M0000287	B	2	7	55	76
M0000288	A	2	19	75.5	85
M0000288	B	2	14	60	85
M0000289	A	2	15.25	92.25	78
M0000289	B	2	15	44.33	78
M0000290	A	2	23.25	101	79
M0000291	A	2	17.75	98.25	75
M0000292	A	2	26.25	92.75	74
M0000293	A	2	19.5	93	77
M0000294	A	2	21.5	97	77
M0000295	A	2	18.75	59.5	76
M0000296	A	2	23.25	77	81
M0000297	A	2	21.5	74.25	77
M0000298	A	2	21.75	96	77
M0000299	A	2	23.5	101.25	77
M0000300	A	2	14.5	86.75	73
M0000301	A	2	16.25	82	77
M0000302	A	2	12.75	89	78
M0000303	A	2	20.25	91.5	81
M0000304	A	2	13.5	89	81
M0000305	A	2	19	94.5	78
M0000306	A	2	18.25	90.25	80
M0000307	A	2	15.5	90.5	77
M0000308	A	2	15.25	98.75	74
M0000309	A	2	17	94.25	71
M0000310	A	2	14.5	85	81
M0000310	B	2	9.75	54	106
M0000311	A	2	19.5	95	72
M0000311	B	2	13.25	72	72
M0000312	A	2	18.25	94.75	77
M0000313	A	2	18	87.5	78
M0000314	A	2	15.5	97.25	75
M0000315	A	2	18.75	89	75
M0000317	A	2	19.75	89	70
M0000318	A	2	22.5	97	81
M0000318	B	2	19	76.5	81
M0000319	A	2	15.25	95.5	72
M0000320	A	2	8.75	85	81
M0000321	A	2	17.75	91	81
M0000322	A	2	13	89.25	85
M0000323	A	2	14.75	87	80
M0000324	A	2	18	77.5	78
M0000325	A	1	32	85	81
M0000326	A	2	19.5	79	73
M0000327	A	2	19.75	81	81
M0000328	A	2	24	85	85
M0000329	A	2	14.75	85	79
M0000330	A	2	19	52.25	77
M0000330	B	2	30	80	77
M0000331	A	2	16.25	92.5	79
M0000332	A	2	22.25	87.25	73
M0000333	A	2	22.5	98	77
M0000334	A	2	22	96	75
M0000334	B	2	6	52.5	75
M0000335	A	2	29.5	92.5	75
M0000336	A	2	17.5	100.75	71
M0000337	A	2	27	102	95
M0000337	B	2	15.25	56	95
M0000338	A	2	15	88.75	73
M0000339	A	2	19	90.5	88
M0000342	A	2	12.75	77.75	81
M0000342	B	2	9	50.5	81
M0000343	A	2	23	88	80
M0000343	B	2	14	80	80
M0000344	A	2	14.5	89.75	77
M0000345	A	2	12.25	83	72
M0000346	A	2	12	82	77
M0000348	A	2	12.75	87.75	76
M0000349	A	2	16.75	89.25	73
M0000350	A	2	14.75	91	74
M0000351	A	2	17.75	90.25	79
M0000351	B	2	10.5	67.5	79
M0000352	A	2	23.5	94	77
M0000352	B	2	14.5	62.5	77
M0000353	A	2	18.5	85	73
M0000354	A	2	15.5	85.5	81
M0000355	A	2	19.25	89	77
M0000356	A	2	18.75	90.5	79
M0000357	A	2	17	93.75	81
M0000358	A	2	12.25	86.5	80
M0000359	A	2	17.5	90	77
M0000360	A	2	21.5	87	77
M0000361	A	2	22	89.25	81
M0000361	B	2	20	82	81
M0000362	A	2	20.5	92.75	79
M0000363	A	2	17.75	88	76
M0000364	A	2	18.25	90.25	77
M0000365	A	2	14	85.5	78
M0000366	A	2	14.25	87.5	76
M0000367	A	2	14.75	82.5	75
M0000368	A	2	15	94.5	72
M0000369	A	2	17.5	85.5	75
M0000371	A	2	16.75	91.5	76
M0000371	B	2	8.67	92.33	76
M0000372	A	2	19.75	93.25	74
M0000373	A	2	20.5	102.75	81
M0000374	A	2	14.25	99.25	77
M0000375	A	2	18.25	96.25	81
M0000376	A	2	18.25	88.75	80
M0000377	A	2	21.25	86.75	81
M0000378	A	2	25	85.25	73
M0000379	A	2	20.25	88.5	81
M0000380	A	2	19.5	99	81
M0000381	A	2	16.75	91.25	74
M0000382	A	2	16.5	92.75	77
M0000383	A	2	21	98.5	76
M0000384	A	2	18.5	95.75	80
M0000385	A	2	12.25	97.25	73
M0000386	A	2	13	90.75	81
M0000387	A	2	13.5	91	76
M0000388	A	2	12.75	93	76
M0000389	A	2	12.75	91.75	81
M0000390	A	2	15.5	90.75	79
M0000391	A	2	16.25	97.25	83
M0000392	A	2	16.5	91.25	80
M0000393	A	2	20.25	89.75	72
M0000393	B	2	23.5	69.5	72
M0000394	A	2	17.75	87.5	77
M0000395	A	2	17.5	84.5	77
M0000396	A	2	14	89.25	81
M0000397	A	2	16.25	95.75	77
M0000398	A	2	20	92.25	77
M0000402	A	2	19	89.75	76
M0000405	A	2	17	94.75	76
M0000406	A	2	18.75	94.5	77
M0000407	A	2	20	86	75
M0000408	A	2	22	93.25	81
M0000410	A	2	20	85.5	80
M0000412	A	2	20.5	88.25	76
M0000413	A	2	17.5	88.25	81
M0000414	A	2	18.5	91.5	76
M0000415	A	2	17.5	87.5	81
M0000416	A	2	14	81	77
M0000417	A	2	17	89	78
M0000418	A	2	13.75	93.75	76
M0000420	A	2	18.25	95.5	81
M0000421	A	2	16.25	92.75	77
M0000422	A	2	18.5	92.25	77
M0000423	A	2	17.25	92.75	80
M0000424	A	2	19.5	83	78
M0000425	A	2	18.25	91	77
M0000426	A	2	19	85.5	81
M0000427	A	2	20.75	83.75	75
M0000428	A	2	19.25	81.5	76
M0000429	A	2	22.25	89.5	74
M0000430	A	2	19.5	94.5	77
M0000431	A	2	18.25	90	80
M0000431	B	2	4	49	80
M0000432	A	2	16.5	94.75	81
M0000433	A	2	17.5	84.5	74
M0000434	A	2	18	84.75	76
M0000435	A	2	13.5	75.75	72
M0000436	A	2	13.25	91.5	77
M0000437	A	2	15.5	92.75	81
M0000437	B	2	11.33	79.67	81
M0000438	A	2	17	90.25	73
M0000439	A	2	11.75	86.75	81
M0000441	A	2	15.5	98.75	79
M0000442	A	2	17.25	89.25	81
M0000443	A	2	15.5	101	80
M0000444	A	2	17	96.75	77
M0000446	A	2	21.5	91.25	75
M0000447	A	2	16.75	102.25	81
M0000448	A	1	17.8	113	77
M0000449	A	2	20.25	92	88
M0000450	A	2	16.25	95.25	73
M0000451	A	2	19.25	92.25	86
M0000452	A	2	16	91.5	81
M0000453	A	2	17.25	93.25	78
M0000454	A	1	12.5	97.3	82
M0000455	A	2	15	92.5	77
M0000455	B	2	14	92	77
M0000456	A	2	19.25	97.75	80
M0000457	A	2	16.75	96.25	77
M0000458	A	2	15.5	91.25	72
M0000459	A	2	13.5	93.75	75
M0000460	A	2	13.75	92	77
M0000461	A	2	13.5	87.25	74
M0000462	A	2	16	55.5	76
M0000462	B	2	23	78	76
M0000464	A	2	13.75	90	72
M0000465	A	1	14	107.8	79
M0000466	A	2	16	97.5	76
M0000467	A	2	14	92.25	80
M0000468	A	2	16	93	75
M0000469	A	2	18	88.5	76
M0000470	A	2	19	88.25	81
M0000471	A	2	18.75	85.75	80
M0000472	A	2	25.25	95.25	77
M0000473	A	2	24.75	92.25	74
M0000474	A	2	20.5	95.5	81
M0000475	A	2	19	91	81
M0000475	B	2	5	46	81
M0000476	A	2	16.75	99.5	76
M0000478	A	2	21.25	98.75	81
M0000479	A	2	14	96.5	77
M0000480	A	2	17.5	96.5	81
M0000482	A	2	17.5	86.5	74
M0000483	A	2	20.75	82.25	80
M0000484	A	2	17.75	101.75	81
M0000485	A	2	17.75	99.25	80
M0000486	A	2	19.75	94.75	73
M0000487	A	2	18.5	90.25	81
M0000488	A	2	18.5	88.25	79
M0000489	A	2	17.75	96.25	85
M0000490	A	2	16.5	96	75
M0000491	A	2	17.25	96	77
M0000492	A	2	15.75	95.75	76
M0000493	A	2	18.75	85.25	77
M0000493	B	2	23	57.5	77
M0000494	A	2	18	91.75	78
M0000495	A	1	22.5	103.8	78
M0000496	A	2	16.25	95.75	79
M0000497	A	2	13	94.25	74
M0000498	A	2	20.25	98.25	76
M0000499	A	2	18.75	95.75	74
M0000500	A	2	20	94	74
M0000501	A	2	19.75	97.25	77
M0000502	A	2	22	92.5	77
M0000502	B	2	4	58	77
M0000503	A	2	16.75	101.5	79
M0000504	A	2	21	97.25	78
M0000505	A	2	18.5	92	76
M0000506	A	2	16	93	77
M0000507	A	2	17.5	93.5	75
M0000508	A	2	17	86.25	75
M0000509	A	2	19.75	93	80
M0000510	A	2	17.25	97.75	79
M0000511	A	2	18.5	93.75	77
M0000512	A	2	17.25	91.5	80
M0000513	A	2	19.5	93.5	75
M0000514	A	2	16.75	99.5	86
M0000514	B	2	11	84	86
M0000515	A	2	19.5	91	75
M0000516	A	2	14.75	94.5	81
M0000517	A	2	17.75	94.5	79
M0000517	B	2	7	58	79
M0000518	A	2	18	86.75	77
M0000519	A	2	16.5	92.25	78
M0000521	A	2	16	97	77
M0000522	A	2	15.5	98.5	81
M0000523	A	2	20.75	94.75	79
M0000523	B	2	5	56	79
M0000524	A	2	20.5	97.25	80
M0000525	A	2	19	97.75	78
M0000526	A	2	18.25	91.75	82
M0000527	A	2	15.25	97.75	78
M0000528	A	2	19.75	98.25	78
M0000529	A	2	17.5	94	77
M0000530	A	2	19.5	95	81
M0000531	A	2	16.75	89.25	79
M0000532	A	2	17.25	90	81
M0000533	A	2	19.25	96.25	80
M0000534	A	2	20.25	97.75	77
M0000536	A	2	16	92	80
M0000537	A	2	18.5	102.25	79
M0000538	A	2	19	89	80
M0000539	A	2	21.5	89.25	81
M0000540	A	2	19.75	94	78
M0000541	A	2	19.5	98.75	78
M0000542	A	2	18	98	79
M0000543	A	2	20.75	103.25	81
M0000544	A	2	18.5	96	78
M0000545	A	2	16.25	96.75	77
M0000546	A	2	16.5	101	77
M0000547	A	2	19.25	92.5	80
M0000548	A	2	18.25	97.5	80
M0000549	A	2	18.25	101.25	80
M0000550	A	2	21.75	93	81
M0000551	A	2	19.5	105.5	78
M0000552	A	2	17.75	93.75	76
M0000553	A	2	18.5	97.75	74
M0000554	A	2	18.25	104.5	72
M0000555	A	2	15.5	97	80
M0000556	A	2	17.5	94.75	80
M0000557	A	2	17.25	85.75	79
M0000558	A	2	20.5	94	81
M0000559	A	2	20.5	96.75	81
M0000560	A	2	18.25	99	82
M0000561	A	2	18.75	99.5	78
M0000562	A	2	18.25	98	77
M0000563	A	2	20	99.75	79
M0000564	A	2	21	99.75	79
M0000565	A	2	29	96.25	81
M0000565	B	2	48.5	60.5	82
M0000565	C	2	7	91	82
M0000566	A	2	21.75	91.25	81
M0000567	A	2	24	92.75	81
M0000568	A	2	18.25	86	86
M0000569	A	2	23.5	100.5	81
M0000570	A	2	20.5	93.25	83
M0000571	A	2	22	103.25	81
M0000572	A	2	18	92.75	80
M0000573	A	2	13.5	95.5	87
M0000573	B	2	12	65	87
M0000574	A	2	15.75	97	79
M0000575	A	2	17.75	97.25	80
M0000576	A	2	17.25	89.5	77
M0000577	A	2	16.75	93.5	81
M0000578	A	1	19.3	99.8	78
M0000578	B	1	13.3	69.7	78
M0000579	A	1	17.5	102	82
M0000580	A	1	15	97.3	83
M0000581	A	1	17.3	100.8	81
M0000582	A	1	14.8	97.8	84
M0000583	A	1	15.3	97.3	81
M0000584	A	1	14.8	104	81
M0000585	A	1	15	97	81
M0000586	A	1	16.8	100.5	80
M0000587	A	1	16.5	103.3	81
M0000588	A	1	19.5	109.3	82
M0000588	B	1	11	96	82
M0000589	A	1	12.8	105.3	84
M0000590	A	1	22	102.5	84
M0000591	A	1	21.8	115.3	79
M0000592	A	1	15.8	102.5	80
M0000593	A	1	16.5	108	82
M0000595	A	1	16.3	96.3	83
M0000596	A	1	17	109	78
M0000597	A	1	14.8	108	81
M0000598	A	1	12.5	102.5	81
M0000599	A	1	14.8	106.5	80
M0000600	A	1	13.3	99.5	82
M0000602	A	1	15.3	102.8	80
M0000603	A	1	14.5	96.3	82
M0000604	A	1	13.8	108	83
M0000605	A	1	15	104.8	84
M0000606	A	1	15	110.8	80
M0000607	A	1	15	103.5	81
M0000608	A	1	14.8	96.5	80
M0000610	A	1	17.3	104	77
M0000611	A	1	14.3	100.5	83
M0000612	A	1	19.3	96.3	80
M0000612	B	1	17.3	77.3	80
M0000613	A	1	15.5	107.8	77
M0000613	B	1	10	133	77
M0000614	A	1	13.8	105.5	78
M0000615	A	1	14.8	105.5	82
M0000616	A	1	14.5	103.8	81
M0000617	A	1	22.5	106.8	82
M0000618	A	1	15.5	101.8	80
M0000619	A	1	15.5	103.8	79
M0000620	A	1	14.8	108.5	77
M0000620	B	1	12.5	132.5	77
M0000621	A	1	22.5	115.3	83
M0000621	B	1	11.3	132.5	83
M0000622	A	1	15.3	104.3	82
M0000623	A	1	17.8	109.8	83
M0000624	A	1	15.3	110.5	84
M0000625	A	1	26	108	79
M0000625	B	1	11.5	46.5	79
M0000626	A	1	16.8	102	81
M0000627	A	1	15.8	109	81
M0000628	A	1	14.8	105.3	79
M0000629	A	1	15	118.8	83
M0000630	A	1	14.8	107.8	80
M0000631	A	1	19.5	110.3	82
M0000632	A	1	18.3	116.3	84
M0000632	B	1	12.5	138.8	84
M0000632	C	1	13	135	84
M0000633	A	1	20.5	124.3	85
M0000634	A	1	19.8	117.5	84
M0000635	A	1	19.3	106.3	78
M0000636	A	1	17.5	108.3	80
M0000637	A	1	16	105.8	78
M0000638	A	1	17.3	106	79
M0000638	A	2	12	100.25	60
M0000639	A	1	19.3	102.5	79
M0000640	A	1	13.5	105	80
M0000641	A	1	14.8	103.5	80
M0000642	A	1	16	99.5	79
M0000643	A	1	14.5	95.3	82
M0000644	A	1	15	104.5	80
M0000645	A	1	15.8	102.8	81
M0000646	A	1	14.3	106.8	79
M0000647	A	1	15.5	101.8	80
M0000648	A	1	15.8	106.8	79
M0000649	A	1	15.3	106	79
M0000650	A	1	16.5	100.3	82
M0000651	A	1	14.3	106.5	83
M0000652	A	1	22	100.8	84
M0000652	B	1	24	74.7	84
M0000653	A	1	18.3	102.5	81
M0000654	A	1	20.3	107.5	82
M0000655	A	1	15.8	109	80
M0000656	A	1	14	94.5	80
M0000657	A	1	14.3	102.5	82
M0000658	A	1	17.8	97.8	81
M0000659	A	1	16.5	104.5	81
M0000660	A	1	14.8	106.8	81
M0000661	A	1	12.8	102.8	82
M0000662	A	1	16	110.8	79
M0000663	A	1	14	106.8	81
M0000664	A	1	18.8	109.5	84
M0000664	B	1	5.8	103.8	84
M0000665	A	1	14.5	113.8	82
M0000666	A	1	13	98	80
M0000667	A	1	15.3	110.3	81
M0000668	A	1	15.8	99.8	79
M0000669	A	1	16	99.3	80
M0000670	A	1	14.3	102.8	78
M0000671	A	1	12.5	100.8	80
M0000672	A	1	20.5	97	81
M0000673	A	1	14	106.8	82
M0000674	A	1	17	103.8	81
M0000674	B	1	NULL	58	NULL
M0000677	A	1	18	104.3	80
M0000678	A	1	17	102.3	82
M0000678	B	1	6	68	82
M0000679	A	1	14.8	103	77
M0000680	A	1	18.3	102	79
M0000681	A	1	17.5	105.8	82
M0000682	A	1	16.5	105.8	84
M0000684	A	1	18	110.5	82
M0000685	A	1	16.8	116.8	85
M0000685	B	1	17.8	138	85
M0000686	A	1	15.8	114.8	84
M0000686	B	1	9	75	84
M0000687	A	1	20.3	102.8	84
M0000688	A	1	18	119	81
M0000689	A	1	16.8	118.8	87
M0000690	A	1	22.3	108.5	80
M0000691	A	1	20.3	110.8	83
M0000693	A	1	21.8	106	83
M0000694	A	1	21	113.5	81
M0000695	A	1	19.5	113	82
M0000695	B	1	26	96	82
M0000696	A	1	20	109.8	81
M0000697	A	1	19.5	111	84
M0000698	A	1	17.3	114.3	82
M0000699	A	1	13.8	106.5	80
M0000700	A	1	22.5	106	81
M0000701	A	1	13.3	105.8	79
M0000701	B	1	13	60	79
M0000702	A	1	19.8	115	80
M0000702	B	1	14	83.7	80
M0000703	A	1	16.3	111.8	81
M0000704	A	1	16	106	81
M0000705	A	1	18.3	108.3	81
M0000706	A	1	18.5	103.3	81
M0000706	B	1	11.3	125.7	81
M0000707	A	1	12	112.5	80
M0000708	A	1	16	104	81
M0000709	A	1	13	105.3	79
M0000710	A	1	10.8	97.3	79
M0000711	A	1	17	100	81
M0000713	A	1	17	97	82
M0000713	B	1	5	27	82
M0000714	A	1	16.5	103.5	82
M0000716	A	1	16	105	81
M0000716	B	1	29.5	61	81
M0000717	A	1	17.5	107.5	80
M0000718	A	1	17.3	109.8	81
M0000719	A	1	16.8	101.5	82
M0000720	A	1	18.5	108.3	83
M0000721	A	1	23.8	106.5	84
M0000722	A	1	15.8	106.3	84
M0000723	A	1	13.3	104.5	84
M0000724	A	1	16	106.5	82
M0000725	A	1	22.3	103.3	84
M0000726	A	1	16.3	112.8	80
M0000727	A	1	15.5	103.5	81
M0000728	A	1	13.3	108.8	81
M0000729	A	1	17.8	100.5	84
M0000730	A	1	20.5	98.5	84
M0000731	A	1	15	104.8	81
M0000733	A	1	20	99.3	82
M0000734	A	1	16	109.3	85
M0000735	A	1	15	102	79
M0000736	A	1	16	97.5	80
M0000737	A	1	13	98.3	80
M0000738	A	1	13.8	100	79
M0000738	B	1	9	122.5	79
M0000739	A	1	15.5	99.5	80
M0000740	A	1	16.5	103.3	80
M0000741	A	1	13.8	108.8	84
M0000741	B	1	11	122.8	84
M0000742	A	1	15	100.3	81
M0000743	A	1	16.8	98.8	81
M0000744	A	1	13.3	98.5	81
M0000746	A	1	17.8	99.3	80
M0000747	A	1	13.5	103.3	80
M0000748	A	1	18.5	95.8	79
M0000750	A	1	14	98.5	81
M0000751	A	1	15.8	91.8	83
M0000752	A	1	14.5	102	82
M0000753	A	1	18.5	105.8	81
M0000754	A	1	20.3	108	81
M0000755	A	1	12.5	97.5	84
M0000755	B	1	26	117	71
M0000756	A	1	17	105.8	84
M0000757	A	1	24	100.5	81
M0000758	A	1	17.5	103.8	86
M0000759	A	1	16.8	112.3	82
M0000760	A	1	15.5	103.3	81
M0000761	A	1	17.5	105.3	78
M0000762	A	1	14.8	102.3	79
M0000763	A	1	15	100.5	82
M0000764	A	1	13.5	100.8	80
M0000765	A	1	15	97.3	79
M0000766	A	1	16.3	105.3	78
M0000767	A	1	15.3	102.3	77
M0000768	A	1	16.8	93	79
M0000769	A	1	16	97.8	80
M0000770	A	1	16	106	80
M0000771	A	1	13.8	104.8	81
M0000772	A	1	13.3	102.5	81
M0000773	A	1	12.8	97.5	81
M0000774	A	1	18.8	110.5	81
M0000775	A	1	14.3	99.3	81
M0000776	A	1	11.5	93.3	84
M0000777	A	1	15.8	94	82
M0000778	A	1	16.8	95	80
M0000779	A	1	14.8	95.8	81
M0000780	A	1	17	97.5	82
M0000781	A	1	19	92	85
M0000781	B	1	9.3	87	85
M0000782	A	1	16.3	100.3	82
M0000783	A	1	16.8	100.5	81
M0000784	A	1	12.3	106.3	84
M0000785	A	1	14	103.3	79
M0000786	A	1	12.3	97	82
M0000787	A	1	16.5	108.8	82
M0000788	A	1	32	113	86
M0000789	A	1	17.8	100.3	82
M0000790	A	1	12.8	101.5	80
M0000791	A	1	16.5	106.3	80
M0000792	A	1	16.8	103.3	82
M0000793	A	1	14	105.8	83
M0000794	A	1	12.5	104.5	81
M0000795	A	1	15.5	100	81
M0000796	A	1	17.3	91.8	77
M0000796	B	1	19.5	102.5	80
M0000797	A	1	18	107.5	80
M0000798	A	1	13.8	99.3	84
M0000799	A	1	11.5	100.3	80
M0000800	A	1	11.8	97.5	79
M0000801	A	1	14.8	93.5	81
M0000802	A	1	16.5	108.8	79
M0000802	B	1	4	73.7	79
M0000803	A	1	15.5	100.3	80
M0000804	A	1	14.8	96.8	80
M0000805	A	1	13.8	103	81
M0000806	A	1	14.3	94.5	82
M0000807	A	1	13	95.5	79
M0000808	A	1	13	101	80
M0000809	A	1	15	99.3	81
M0000809	B	1	18	118	81
M0000810	A	1	12.3	105	80
M0000811	A	1	17.3	101.3	80
M0000812	A	1	16	105.5	81
M0000813	A	1	16.3	107	80
M0000814	A	1	19.5	95.5	81
M0000815	A	1	19	96.8	84
M0000816	A	1	16.8	101	83
M0000817	A	1	19.5	106	84
M0000818	A	1	20	99.8	83
M0000819	A	1	18.8	98	82
M0000820	A	1	19	103	83
M0000821	A	1	20.3	110.3	82
M0000822	A	1	16.3	105	80
M0000823	A	1	13.5	105.5	79
M0000823	B	1	14	47	79
M0000824	A	1	18.5	100	81
M0000825	A	1	16.5	97.3	81
M0000826	A	1	16	98.5	80
M0000827	A	1	13.8	105.3	79
M0000828	A	1	17.3	104	81
M0000829	A	1	13.3	96.8	80
M0000830	A	1	15.5	94.3	81
M0000831	A	1	15.3	102	80
M0000833	A	1	12.5	99.3	82
M0000834	A	1	17.8	94.8	81
M0000835	A	1	11	97.3	81
M0000836	A	1	12.5	95	79
M0000837	A	1	14	101.3	78
M0000839	A	1	21.5	99.8	83
M0000840	A	1	13.8	102.5	79
M0000842	A	1	11.5	104.5	82
M0000843	A	1	14.5	94.5	82
M0000844	A	1	26.3	97.8	84
M0000844	B	1	11.8	84.3	84
M0000845	A	1	13.3	93.3	82
M0000846	A	1	19.8	94	85
M0000846	B	1	9	61	85
M0000847	A	1	18.8	95.8	82
M0000848	A	1	15.8	103.3	81
M0000849	A	1	14.8	107.5	81
M0000850	A	1	16.8	103	80
M0000851	A	1	16.8	95.3	81
M0000852	A	1	14	102.8	82
M0000853	A	1	16.8	102.8	84
M0000854	A	1	19.3	101.8	82
M0000855	A	1	15.5	105.3	81
M0000856	A	1	14.5	101.8	80
M0000857	A	1	15.5	99.3	81
M0000858	A	1	16.5	104.5	81
M0000859	A	1	17	96	82
M0000860	A	1	18.5	97.3	79
M0000861	A	1	15.8	99.8	81
M0000862	A	1	15.5	99	81
M0000863	A	1	15.3	97.3	79
M0000864	A	1	20.8	99	80
M0000865	A	1	13.8	95.5	81
M0000866	A	1	14.5	99.5	84
M0000867	A	1	15.8	98.8	81
M0000868	A	1	17	92.3	79
M0000869	A	1	14.8	95.8	80
M0000874	A	1	14.5	97.8	81
M0000876	A	1	14.5	100.5	82
M0000876	B	1	11.5	49	99
M0000877	A	1	18	102.3	82
M0000878	A	1	13.3	100.8	81
M0000879	A	1	15.5	108.5	78
M0000880	A	1	15.5	101	78
M0000881	A	1	11.3	99.5	81
M0000882	A	1	17	97.8	82
M0000883	A	1	19.8	95.8	82
M0000884	A	1	16.5	109.5	81
M0000885	A	1	19.3	104.3	82
M0000885	B	1	13	36	82
M0000886	A	1	22.5	100.5	84
M0000886	B	1	19	61	84
M0000887	A	1	19.5	104.5	82
M0000888	A	1	18	98.5	82
M0000889	A	1	14.8	102.5	81
M0000890	A	1	18.5	102.5	82
M0000890	B	1	NULL	26.5	NULL
M0000891	A	1	14	99	83
M0000892	A	1	15	96.8	82
M0000893	A	1	15.5	97.8	80
M0000894	A	1	18.3	102.3	79
M0000895	A	1	13	98.5	79
M0000896	A	1	16.8	96.3	84
M0000897	A	1	23	100.8	83
M0000897	B	1	12	71	83
M0000898	A	1	14.8	92.8	82
M0000899	A	1	14	97	81
M0000900	A	1	12.8	104	78
M0000901	A	1	13.8	100.8	80
M0000904	A	1	15.3	95.3	80
M0000905	A	1	13.8	93	82
M0000906	A	1	12	93.3	81
M0000907	A	1	15.8	98	79
M0000909	A	1	14.3	94.5	79
M0000910	A	1	16.8	94.8	82
M0000911	A	1	18.8	98.5	82
M0000912	A	1	16.5	101.5	79
M0000913	A	1	19.8	95.8	82
M0000914	A	1	14.8	90.3	83
M0000915	A	1	15.8	96.8	81
M0000916	A	1	14.3	104.8	80
M0000917	A	1	14	102.8	79
M0000918	A	1	20.3	101.8	80
M0000919	A	1	17	98	82
M0000920	A	1	20	100.8	83
M0000921	A	1	16.5	100.5	82
M0000921	B	1	17.3	86.8	82
M0000924	A	1	14.3	95.5	82
M0000925	A	1	18	94.5	82
M0000926	A	1	16.8	99.8	80
M0000927	A	1	13.5	98.5	78
M0000928	A	1	17.8	95.8	79
M0000929	A	1	16.5	91	78
M0000930	A	1	14.5	103.5	79
M0000931	A	1	14.3	100.3	78
M0000932	A	1	13.5	100	77
M0000934	A	1	13.8	97	79
M0000935	A	1	13.8	98.8	80
M0000936	A	1	15	95.5	83
M0000937	A	1	12.5	98	81
M0000938	A	1	12.8	98.8	79
M0000939	A	1	16.5	105	80
M0000940	A	1	14.3	99	81
M0000941	A	1	16	105	82
M0000942	A	1	14.5	93.5	82
M0000943	A	1	13.3	97	83
M0000944	A	1	12.3	101.3	81
M0000945	A	1	12.8	95	80
M0000946	A	1	14.5	99.5	81
M0000947	A	1	16.8	93.3	81
M0000947	B	1	15	77	81
M0000949	A	1	15.3	94.5	80
M0000949	B	1	13	78	80
M0000950	A	1	17.3	100	81
M0000950	B	1	4	65	81
M0000951	A	1	16.5	100	81
M0000952	A	1	17.5	101	83
M0000953	A	1	21.5	104.3	85
M0000954	A	1	21.5	109.5	85
M0000955	A	1	19.3	100.5	82
M0000956	A	1	18.5	110.3	83
M0000957	A	1	15	106	83
M0000958	A	1	16.8	105.5	82
M0000959	A	1	18.3	110	82
M0000960	A	1	16.3	102.3	83
M0000961	A	1	15.5	96.5	81
M0000962	A	1	18.3	101	79
M0000962	B	1	9.3	75	79
M0000963	A	1	16	98.5	80
M0000964	A	1	15.8	99.3	80
M0000965	A	1	15	95.3	78
M0000966	A	1	19.3	104.5	86
M0000966	B	1	4	52	86
M0000967	A	1	12.5	105.8	85
M0000968	A	1	13.5	98.5	82
M0000969	A	1	13.8	105.3	82
M0000970	A	1	15.5	92.5	83
M0000970	B	1	5.8	75	83
M0000971	A	1	12.8	98.8	81
M0000972	A	1	14	94	81
M0000973	A	1	13	100	79
M0000974	A	1	16	94.3	79
M0000975	A	1	14.3	99.3	79
M0000976	A	1	19.5	97.8	81
M0000977	A	1	16.5	99.8	81
M0000978	A	1	14	100.3	81
M0000979	A	1	14.3	104.3	78
M0000980	A	1	15.8	100.8	79
M0000981	A	1	13	99.8	85
M0000982	A	1	14.8	106	78
M0000983	A	1	16.3	112	82
M0000984	A	1	15.8	114	79
M0000985	A	1	16.3	106	82
M0000986	A	1	18.5	111.5	82
M0000987	A	1	13.5	100	81
M0000990	A	1	16	103.3	79
M0000992	A	1	15	101.8	82
M0000993	A	1	19.3	101.5	80
M0000994	A	1	15	102.5	78
M0000995	A	1	13.8	97	78
M0000996	A	1	13.8	98.3	79
M0000997	A	1	15.3	98	78
M0000998	A	1	14.5	97.8	79
M0000999	A	1	13.5	95.5	81
M0001000	A	1	11.8	101.3	81
M0001002	A	1	12.8	101.5	81
M0001003	A	1	12.8	100.3	81
M0001004	A	1	13	98	82
M0001005	A	1	11.8	94	81
M0001007	A	1	11	96.8	81
M0001008	A	1	19.3	91	79
M0001009	A	1	18.3	93.8	79
M0001009	B	1	1	28	93
M0001010	A	1	20.8	98.8	84
M0001013	A	1	10	81.3	88
M0001017	A	1	14.5	99.3	82
M0001018	A	1	16.5	101.8	81
M0001019	A	1	17	95.3	82
M0001020	A	1	15.5	108.8	82
M0001023	A	1	17.5	104.8	81
M0001024	A	1	18.3	109.5	86
M0001028	A	1	18.5	111.3	83
M0001029	A	1	18.5	98.3	83
M0001032	A	1	22.8	101.8	85
M0001032	B	1	16	66.5	85
M0001033	A	1	21	100.8	82
M0001036	A	1	18	87.5	83
M0001039	A	1	33.5	66.5	88
M0001040	A	1	19.3	103.5	82
M0001041	A	1	16.3	96.5	80
M0001042	A	1	15.3	98.3	81
M0001043	A	1	15	99	80
M0001044	A	1	14.3	87.5	81
M0001045	A	1	17.8	86.5	80
M0001046	A	1	14.3	93	84
M0001047	A	1	15.3	98.8	81
M0001048	A	1	12	101.8	82
M0001049	A	1	13.5	96.3	82
M0001050	A	1	14.5	91	83
M0001051	A	1	13.8	83.8	83
M0001052	A	1	13	96.8	85
M0001053	A	1	13	94.5	82
M0001054	A	1	15	96.3	81
M0001055	A	1	14	90.8	81
M0001056	A	1	16	98.3	81
M0001057	A	1	17	97.8	82
M0001058	A	1	14.8	97	82
M0001059	A	1	16.8	93.3	83
M0001060	A	1	17	93.8	84
M0001061	A	1	21	83	81
M0001062	A	1	14.3	100.8	81
M0001063	A	1	12.8	98.8	80
M0001064	A	1	14.8	99.8	83
M0001065	A	1	17.5	103.3	85
M0001066	A	1	20	98	85
M0001067	A	1	19.3	102	84
M0001068	A	1	16.3	98.8	83
M0001069	A	1	16.5	97.3	80
M0001070	A	1	13	96	82
M0001071	A	1	17.3	99.8	81
M0001072	A	1	13.5	93.8	82
M0001073	A	1	13	94.3	83
M0001074	A	1	13.5	97.5	82
M0001075	A	1	16	95.8	81
M0001076	A	1	17	95.3	81
M0001077	A	1	15.5	90.3	84
M0001078	A	1	15.3	91.8	82
M0001078	B	1	5	70	82
M0001079	A	1	10	94.3	82
M0001080	A	1	12.3	92.5	81
M0001081	A	1	12.3	93.8	84
M0001082	A	1	13	87	83
M0001083	A	1	11.8	88.8	82
M0001084	A	1	16.3	93.3	80
M0001084	B	1	14	79	80
M0001085	A	1	14.8	84.8	79
M0001087	A	1	14.8	94.8	81
M0001088	A	1	14.5	93.5	82
M0001089	A	1	13.5	80	81
M0001090	A	1	16	94	82
M0001091	A	1	13.3	88.3	83
M0001092	A	1	16.5	92.3	82
M0001093	A	1	18.8	98.5	81
M0001094	A	1	19.5	95.5	85
M0001095	A	1	19	102.8	80
M0001096	A	1	22.8	105.3	84
M0001097	A	1	20	99	85
M0001098	A	1	16.5	105.8	85
M0001099	A	1	11	94	87
M0001100	A	1	19.3	98.5	85
M0001101	A	1	15.8	103.3	81
M0001102	A	1	10.8	96.8	78
M0001103	A	1	13.5	96	79
M0001104	A	1	17.5	96.3	81
M0001105	A	1	14.3	93	80
M0001106	A	1	15	95.8	79
M0001107	A	1	13.8	84.8	80
M0001108	A	1	11.8	94	81
M0001109	A	1	14.3	93.8	84
M0001110	A	1	12.5	96.8	82
M0001111	A	1	13.3	93.8	81
M0001112	A	1	13.3	95.3	80
M0001114	A	1	15.8	89.3	81
M0001116	A	1	15.3	84.5	81
M0001117	A	1	15	87.3	82
M0001118	A	1	14	94.5	82
M0001120	A	1	17	98	81
M0001121	A	1	14	95.5	82
M0001123	A	1	16.5	90.8	85
M0001124	A	1	17.3	96	84
M0001125	A	1	15.8	97.5	82
M0001127	A	1	15.5	95.5	79
M0001129	A	1	14.8	100.8	81
M0001132	A	1	16.8	101	80
M0001133	A	1	15.3	100	83
M0001134	A	1	16.3	100.3	84
M0001135	A	1	17	95.3	84
M0001136	A	1	15.8	101.5	83
M0001137	A	1	16	98.3	85
M0001138	A	1	15.5	99.3	84
M0001139	A	1	17.3	95.8	81
M0001140	A	1	14.3	91.8	84
M0001141	A	1	14.3	97.3	79
M0001142	A	1	13.3	101.3	79
M0001143	A	1	15.8	103.8	82
M0001143	B	1	15	67	82
M0001144	A	1	13.3	100.3	82
M0001146	A	1	12.5	99	81
M0001147	A	1	14.5	97.5	82
M0001147	B	1	11.3	70.7	82
M0001148	A	1	13	100.8	79
M0001148	B	1	7.8	64.8	79
M0001149	A	1	14.8	96.5	81
M0001150	A	1	13	97.3	81
M0001151	A	1	12.8	95.5	82
M0001152	A	1	14.8	98.5	79
M0001153	A	1	12.8	99	79
M0001154	A	1	13.3	95.8	78
M0001155	A	1	13.3	95.5	78
M0001156	A	1	16.5	99.5	84
M0001157	A	1	17.5	100.5	81
M0001158	A	1	14.3	100	79
M0001159	A	1	16.3	98.5	81
M0001160	A	1	15	92.3	81
M0001161	A	1	20.3	95.3	82
M0001161	B	1	15.7	46.7	82
M0001162	A	1	16.3	104.3	84
M0001162	B	1	24	100	84
M0001163	A	1	16.5	102.8	83
M0001165	A	1	16.5	107.8	85
M0001168	A	1	20.5	93.5	84
M0001169	A	1	18.3	93.3	84
M0001170	A	1	21	102.3	84
M0001171	A	1	19.5	89.5	83
M0001172	A	1	21.5	96.5	85
M0001172	B	1	9.5	69.3	85
M0001173	A	1	10.5	93	83
M0001174	A	1	15.8	98.8	80
M0001175	A	1	14.8	98.5	80
M0001176	A	1	15.8	86.5	81
M0001177	A	1	15.8	93.8	83
M0001178	A	1	13.5	96	80
M0001179	A	1	15.5	94	79
M0001183	A	1	19.8	92.5	85
M0001184	A	1	13.8	102.5	80
M0001187	A	1	20.8	106.5	79
M0001188	A	1	17.5	107	80
M0001193	A	1	11	100.5	81
M0001194	A	1	16.3	98	81
M0001197	A	1	13.3	97.8	80
M0001198	A	1	12.8	101	77
M0001200	A	1	16.3	94.3	79
M0001201	A	1	16.8	108.5	83
M0001202	A	1	16.8	103.8	81
M0001204	A	1	16.5	103.5	81
M0001205	A	1	13.8	101.8	79
M0001206	A	1	15.5	97.5	79
M0001210	A	1	14.5	99	79
M0001212	A	1	16.8	99.3	81
M0001215	A	1	16.3	109.3	80
M0001218	A	1	15.8	99	85
M0001219	A	1	15.3	105.5	82
M0001226	A	1	18.5	102.5	86
M0001227	A	1	15.8	110.5	80
M0001238	A	1	15.3	108.3	79
M0001243	A	1	17.3	108.5	82
M0001248	A	1	16.5	101	80
M0001251	A	1	16.8	102.8	80
M0001252	A	1	14	106.3	78
M0001254	A	1	15.5	110	78
M0001256	A	1	15.5	98.5	79
M0001260	A	1	15	102.8	79
M0001261	A	1	13.5	104.8	81
M0001262	A	1	11.8	101.3	81
M0001263	A	1	13.8	92.8	81
M0001265	A	1	14	100.3	80
M0001266	A	1	12	106	80
M0001268	A	1	14	108.3	78
M0001272	A	1	14.8	101.3	82
M0001273	A	1	13.3	105	82
M0001274	A	1	19	93	81
M0001275	A	1	15.8	96.5	82
M0001276	A	1	13.8	104.8	79
M0001277	A	1	16	100.5	77
M0001278	A	1	15.3	104.5	80
M0001279	A	1	15.5	108.3	82
M0001280	A	1	17.3	105.5	82
M0001281	A	1	11	97	85
M0001282	A	1	12	100.8	82
M0001283	A	1	14.5	105.5	85
M0001284	A	1	18.8	103.8	84
M0001285	A	1	18	97	85
M0001286	A	1	20	102.3	85
M0001287	A	1	18	102.8	84
M0001287	B	1	8	46	84
M0001288	A	1	14.3	105.5	85
M0001289	A	1	15.3	98.3	83
M0001290	A	1	15	103.3	85
M0001291	A	1	16.5	105	81
M0001292	A	1	16	111.5	80
M0001293	A	1	17	106.8	81
M0001294	A	1	15	108	82
M0001295	A	1	20.5	103.5	81
M0001296	A	1	16	109.3	82
M0001297	A	1	15.5	103	80
M0001298	A	1	11.3	90	87
M0001299	A	1	15.8	98.8	81
M0001300	A	1	16.3	109.3	81
M0001301	A	1	14.5	102.3	82
M0001302	A	1	14.3	106	81
M0001303	A	1	15.5	101.8	81
M0001304	A	1	15.5	103	85
M0001305	A	1	16	104.5	81
M0001306	A	1	14.8	107	81
M0001307	A	1	15.8	103.5	82
M0001308	A	1	14.8	99.8	85
M0001310	A	1	12.5	104.3	85
M0001311	A	1	14	102	83
M0001312	A	1	19.8	106.3	82
M0001314	A	1	21.8	107	82
M0001315	A	1	11.5	100.3	85
M0001316	A	1	15.3	113.8	84
M0001317	A	1	14.8	111	84
M0001318	A	1	13.8	102	87
M0001319	A	1	15	104.8	86
M0001320	A	1	16.3	101.8	83
M0001321	A	1	16	109.5	79
M0001322	A	1	17.3	105.5	81
M0001323	A	1	17.5	103.3	82
M0001323	B	1	20	65	82
M0001324	A	1	15.5	103	81
M0001325	A	1	19.5	106.5	81
M0001328	A	1	16.8	103.3	79
M0001331	A	1	16.5	98	80
M0001332	A	1	16	98.5	85
M0001334	A	1	16.3	106.3	80
M0001335	A	1	15.8	102.5	84
M0001338	A	1	13.5	108	81
M0001338	B	1	22	110	81
M0001339	A	1	17.3	97.3	82
M0001340	A	1	17.3	93	78
M0001341	A	1	16.8	104.8	80
M0001341	B	1	9.3	75.7	80
M0001342	A	1	16	97.8	81
M0001343	A	1	14.8	105.8	80
M0001344	A	1	17.3	111.8	77
M0001345	A	1	19.3	101.5	81
M0001351	A	1	13.3	99.8	81
M0001353	A	1	14.3	110.5	79
M0001359	A	1	19	110	85
M0001359	B	1	16	81	85
M0001360	A	1	14.5	108.3	82
M0001361	A	1	15.5	99.3	84
M0001363	A	1	17	99	83
M0001364	A	1	16.5	102.5	81
M0001369	A	1	18.3	107	81
M0001370	A	1	19.8	111	84
M0001371	A	1	22	102.3	83
M0001372	A	1	16.5	101.5	82
M0001373	A	1	19.5	103.5	81
M0001374	A	1	13.8	105.3	82
M0001376	A	1	18.3	111.3	80
M0001377	A	1	16	110.3	79
M0001378	A	1	17	104.8	79
M0001383	A	1	14.3	103.5	78
M0001384	A	1	17.8	101.8	79
M0001385	A	1	21.3	95.5	84
M0001385	B	1	16	69	84
M0001386	A	1	17.5	112.5	82
M0001387	A	1	23.3	96.5	82
M0001388	A	1	NULL	NULL	NULL
M0001389	A	1	13.5	98.5	82
M0001393	A	1	14.3	98	82
M0001394	A	1	16.5	102.5	81
M0001395	A	1	16.8	93.8	81
M0001396	A	1	21.3	113.5	81
M0001396	B	1	22.5	78	81
M0001397	A	1	22.7	87.7	80
M0001398	A	1	15	86.5	79
M0001401	A	1	17.3	97.8	81
M0001402	A	1	19.3	102	81
M0001403	A	1	21	96.3	82
M0001405	A	1	18.5	92	82
M0001407	A	1	17.5	97.3	81
M0001408	A	1	23.8	95	82
M0001409	A	1	12.8	105	80
M0001410	A	1	16.3	103	79
M0001411	A	1	16	105.8	82
M0001412	A	1	19	100.3	80
M0001413	A	1	21	101.5	85
M0001413	B	1	17	76	89
M0001414	A	1	33	100	89
M0001415	A	1	11.3	107	85
M0001416	A	1	16	108.8	84
M0001418	A	1	17.5	109.8	85
M0001420	A	1	14.8	102.5	85
M0001421	A	1	18.3	113.3	83
M0001422	A	1	17.3	109.3	82
M0001424	A	1	15.3	100.3	80
M0001425	A	1	14.3	94.5	80
M0001429	A	1	14	105.5	78
M0001432	A	1	17	102.5	81
M0001433	A	1	15.8	103.5	81
M0001436	A	1	15	97.5	84
M0001439	A	1	15.5	100.5	79
M0001447	A	1	20.8	108	84
M0001448	A	1	20.5	109.8	85
M0001449	A	1	15.8	100.5	83
M0001449	B	1	15.3	75.5	83
M0001450	A	1	15.8	102.8	81
M0001451	A	1	16.5	109.5	81
M0001452	A	1	18	106.5	82
M0001453	A	1	18.3	109.3	81
M0001454	A	1	21.3	109.8	80
M0001455	A	1	17	107	78
M0001456	A	1	14.8	107	79
M0001456	B	1	9.7	78.3	79
M0001457	A	1	20.5	108	83
M0001458	A	1	18.3	101	84
M0001459	A	1	16.3	110.8	80
M0001460	A	1	17.3	102	84
M0001461	A	1	16	97	82
M0001462	A	1	16.5	93.8	81
M0001463	A	1	13.5	103.8	81
M0001464	A	1	13.5	99.5	80
M0001465	A	1	16.8	103.5	79
M0001467	A	1	15.8	104.5	78
M0001469	A	1	14.5	128.3	79
M0001470	A	1	15.8	120.5	80
M0001471	A	1	17	103.8	84
M0001472	A	1	15	106.3	84
M0001474	A	1	15.8	106.8	84
M0001475	A	1	20.8	117	82
M0001475	B	1	9.5	55	82
M0001476	A	1	15.8	111.5	81
M0001477	A	1	16.3	105.5	81
M0001478	A	1	14.3	106.3	82
M0001479	A	1	18.5	105.8	87
M0001480	A	1	16.8	114	84
M0001481	A	1	14.3	116	85
M0001482	A	1	23.8	110	85
M0001483	A	1	17.8	109.5	85
M0001484	A	1	16.3	101	83
M0001485	A	1	16.3	108.5	84
M0001486	A	1	15.8	102.3	83
M0001487	A	1	14.5	109	81
M0001488	A	1	17	112.5	82
M0001489	A	1	13.8	102.5	83
M0001495	A	1	17.3	108	80
M0001496	A	1	14.5	106	80
M0001497	A	1	16.3	106.8	81
M0001498	A	1	15.3	105.3	79
M0001501	A	1	15.3	102.8	79
M0001502	A	1	17.8	105.5	85
M0001504	A	1	16.8	111.8	82
M0001505	A	1	15	106.5	80
M0001506	A	1	20.8	107	81
M0001507	A	1	15.5	105.3	79
M0001508	A	1	16.8	100	79
M0001509	A	1	16.5	111	78
M0001510	A	1	17.8	100.3	80
M0001510	B	1	25.3	85.8	80
M0001511	A	1	15.5	105	84
M0001512	A	1	14.5	110.5	82
M0001513	A	1	20.3	106.3	83
M0001518	A	1	18.5	105.3	80
M0001520	A	1	21.8	105.3	80
M0001520	B	1	13.5	52	80
M0001521	A	1	20.5	105	81
M0001522	A	1	16.3	104.3	80
M0001538	A	1	19	109.5	79
M0001543	A	1	16.8	106.8	80
M0001545	A	1	13.8	102.8	78
M0001546	A	1	16	105	80
M0001549	A	1	16.5	108	79
M0001550	A	1	12.3	105	81
M0001551	A	1	19.3	96.3	81
M0001552	A	1	9.8	98.8	80
M0001555	A	1	18.3	101	82
M0001556	A	1	17.8	103.8	81
M0001557	A	1	14.3	105.3	87
M0001558	A	1	19.5	111.5	84
M0001561	A	1	19.8	99.5	80
M0001563	A	1	16.3	106	85
M0001567	A	1	16.8	101.3	84
M0001568	A	1	19.3	110.5	84
M0001569	A	1	18.8	95	86
M0001570	A	1	17	103	86
M0001571	A	1	18.8	107.5	88
M0001572	A	1	17.5	112	82
M0001573	A	1	17.3	119.5	83
M0001575	A	1	16.3	112.3	83
M0001577	A	1	20.5	111.3	86
M0001578	A	1	17.3	106.3	86
M0001579	A	1	22	105.5	83
M0001580	A	1	18.3	113.5	85
M0001581	A	1	22.5	108.5	83
M0001582	A	1	19.8	111.3	80
M0001583	A	1	19.5	114.8	81
M0001584	A	1	18.3	114.8	81
M0001585	A	1	17.8	102.8	81
M0001587	A	1	17.5	110.3	80
M0001588	A	1	19.5	106.5	84
M0001588	B	1	8.5	79	87
M0001589	A	1	17	111.3	81
M0001591	A	1	16.5	107.8	81
M0001593	A	1	15.3	114.8	82
M0001598	A	1	17.5	110	79
M0001600	A	1	23.8	104.3	85
M0001601	A	1	16	107.5	84
M0001602	A	1	25	108.5	85
M0001604	A	1	15.3	113.8	82
M0001605	A	1	24	106.3	81
M0001605	B	1	9	94	84
M0001606	A	1	17.8	92	86
M0001607	A	1	21.3	110	81
M0001608	A	1	19.5	114	78
M0001610	A	1	23	108	79
M0001612	A	1	20.8	113.3	86
M0001613	A	1	21.3	106	87
M0001613	B	1	9.5	64.5	91
M0001614	A	1	17.8	110	85
M0001615	A	1	21	109.8	86
M0001616	A	1	18.8	107.5	84
M0001616	B	1	NULL	67	NULL
M0001618	A	1	22.5	114	85
M0001626	A	1	18.8	105	83
M0001628	A	1	19.3	107	86
M0001630	A	1	20.8	102.8	87
M0001631	A	1	20	111.3	86
M0001632	A	1	23.8	111.8	82
M0001633	A	1	19	109.3	81
M0001634	A	1	21.5	107.5	85
M0001635	A	1	20	107.3	86
M0001636	A	1	19.3	103	84
M0001637	A	1	15.5	94.8	84
M0001638	A	1	19.5	97.5	84
M0001639	A	1	18.8	108	84
M0001640	A	1	14.3	117	81
M0001642	A	1	21	105.8	82
M0001642	B	1	13	71.3	86
M0001643	A	1	21.3	109.5	81
M0001644	A	1	19.5	113.5	83
M0001647	A	1	20.5	115.3	84
M0001648	A	1	21.8	110.8	85
M0001649	A	1	27.8	110	82
M0001650	A	1	19.3	112.5	82
M0001651	A	1	19.8	110	82
M0001653	A	1	26.8	105	81
M0001654	A	1	16.3	105.5	83
M0001655	A	1	21	104.3	86
M0001656	A	1	19.3	93.3	85
M0001657	A	1	23.5	90	82
M0001658	A	1	20	92.5	86
M0001659	A	1	20	93	85
M0001661	A	1	21.3	98.3	85
M0001664	A	1	16	101.8	83
M0001666	A	1	22.8	102.8	83
M0001668	A	1	19.3	105.8	80
M0001670	A	1	16	105	NULL
M0001671	A	1	23	113	81
M0001672	A	1	18	106	79
M0001673	A	1	21.8	106.5	81
M0001674	A	1	22.8	97.3	81
M0001675	A	1	24	103.5	81
M0001676	A	1	20.8	111	78
M0001678	A	1	21	95.8	86
M0001679	A	1	22	104.5	86
M0001680	A	1	20	101.5	86
M0001682	A	1	22	109.3	86
M0001684	A	1	19.3	108.3	81
M0001687	A	1	17	104.8	82
M0001692	A	1	28.5	105	88
M0001693	A	1	15.8	95.8	82
M0001694	A	1	32	108	81
M0001695	A	1	22.5	100.5	82
M0001697	A	1	28	104.8	82
M0001698	A	1	16.5	108.8	86
M0001699	A	1	16.5	110.5	86
M0001700	A	1	25	112.8	84
M0001701	A	1	17.3	105	84
M0001702	A	1	16.8	111.3	79
M0001703	A	1	17.5	104.5	82
M0001704	A	1	23.5	102	84
M0001705	A	1	24	102.3	78
M0001706	A	1	26.8	111.3	87
M0001707	A	1	20	103.8	82
M0001708	A	1	17.5	104	82
M0001709	A	1	16.5	103.8	80
M0001710	A	1	18.3	95.3	82
M0001711	A	1	20.3	105	81
M0001712	A	1	14	99.3	80
M0001713	A	1	16.8	103.5	80
M0001714	A	1	19.3	104.3	81
M0001715	A	1	20.5	100.5	77
M0001716	A	1	18.8	102.3	80
M0001717	A	1	12	93.3	82
M0001718	A	1	14.5	98.3	81
M0001719	A	1	20.3	106.3	80
M0001720	A	1	15	103.8	81
M0001721	A	1	17.3	106.5	80
M0001722	A	1	18.5	104.3	79
M0001723	A	1	19.5	106.8	80
M0001724	A	1	18	105	78
M0001725	A	1	14	108	80
M0001726	A	1	17.3	104.5	81
M0001727	A	1	15	99.8	78
M0001728	A	1	17	107.5	79
M0001729	A	1	18.3	102.5	80
M0001730	A	1	21.3	104.8	81
M0001731	A	1	21	97.5	81
M0001733	A	1	17.5	105.3	81
M0001734	A	1	17.5	103	82
M0001735	A	1	17	103.8	82
M0001736	A	1	14.3	102.8	80
M0001736	B	1	17	126	74
M0001738	A	1	21.3	101.5	83
M0001739	A	1	17.8	102.3	82
M0001740	A	1	19	108	83
M0001742	A	1	24	107.3	83
M0001743	A	1	20.8	108.5	82
M0001744	A	1	19.3	100.5	81
M0001745	A	1	15.5	108.3	83
M0001746	A	1	14	94.5	81
M0001747	A	1	19	101.8	85
M0001747	A	2	13.5	98.25	61
M0001747	B	2	7	76	74	92,41,72,63,14
M0001748	A	1	20.3	102	83
M0001749	A	1	19.8	103	83
M0001750	A	1	21	107.5	81
M0001751	A	1	24	101.5	85
M0001752	A	1	21.8	107.3	81
M0001753	A	1	18.3	104.5	80
M0001754	A	1	17.8	104.8	85
M0001755	A	1	22.5	101.3	83
M0001756	A	1	15.3	103	81
M0001757	A	1	16	97.3	86
M0001757	B	1	22	71.5	86
M0001758	A	1	23.8	103.5	80
M0001759	A	1	17.5	107.3	81
M0001760	A	1	38	93	80
M0001761	A	1	13.5	106.8	81
M0001762	A	1	18	105.8	81
M0001762	B	1	19.5	71.5	81
M0001763	A	1	15.5	110.5	81
M0001764	A	1	17.3	101.8	82
M0001765	A	1	17.3	107	87
M0001766	A	1	18.3	103.3	82
M0001767	A	1	21.8	103.3	80
M0001768	A	1	17.5	114.3	84
M0001769	A	1	20.5	104.8	81
M0001769	B	1	10.3	80.8	81
M0001770	A	1	15.8	109.5	86
M0001771	A	1	18.5	102.3	82
M0001772	A	1	24.8	107.8	82
M0001773	A	1	18	107.8	81
M0001774	A	1	18.8	102	82
M0001774	B	1	18	72	82
M0001775	A	1	15	111	80
M0001776	A	1	12.5	101.3	80
M0001777	A	1	16.8	108.3	82
M0001777	B	1	14	103.5	82
M0001778	A	1	17.3	112	81
M0001779	A	1	17.3	113	80
M0001780	A	1	19.3	112.5	81
M0001781	A	1	17	102.5	82
M0001782	A	1	17.5	110.8	79
M0001784	A	1	14.8	106.8	78
M0001785	A	1	16.5	98.5	86
M0001786	A	1	15.3	106.5	82
M0001787	A	1	15.8	103	79
M0001788	A	1	13.8	103	81
M0001788	B	1	17.5	77	81
M0001789	A	1	15.5	113.5	85
M0001790	A	1	21.3	106.3	79
M0001791	A	1	18.3	109	80
M0001793	A	1	16.8	108.5	78
M0001794	A	1	24.3	114.8	86
M0001796	A	1	17.3	108.5	80
M0001797	A	1	15.5	107.3	82
M0001798	A	1	16	110.8	82
M0001799	A	1	19	111.5	81
M0001799	A	2	17.75	95.75	58
M0001800	A	1	16.8	112.3	83
M0001800	B	1	12.5	74.5	83
M0001801	A	1	19.3	112.3	82
M0001802	A	1	19.5	112.8	83
M0001802	B	1	14	88	83
M0001803	A	1	21.8	108.5	81
M0001803	B	1	14	109.5	81
M0001804	A	1	19	111.5	79
M0001804	B	1	14	87	79
M0001805	A	1	26	110.3	80
M0001806	A	1	23	106.8	82
M0001807	A	1	20.3	112.5	84
M0001808	A	1	21.3	112.5	83
M0001809	A	1	21	108.8	86
M0001810	A	1	19.8	108.3	83
M0001811	A	1	18.3	108	86
M0001812	A	1	17.5	113.5	85
M0001814	A	1	19	117	78
M0001817	A	1	17.8	98	79
M0001818	A	1	20.8	111.3	80
M0001819	A	1	14.3	104.8	79
M0001820	A	1	21.3	112.3	78
M0001821	A	1	17.8	101.5	78
M0001822	A	1	15.5	108	82
M0001823	A	1	21.3	102.8	80
M0001824	A	1	16.8	105	81
M0001824	B	1	14.5	67.5	81
M0001825	A	1	15.8	104.8	80
M0001826	A	1	17	104	79
M0001826	B	1	8.3	94	79
M0001827	A	1	18.5	104.8	79
M0001828	A	1	16.3	103.8	79
M0001829	A	1	21	111.3	86
M0001830	A	1	16.8	109	81
M0001831	A	1	18.5	106	80
M0001832	A	1	16.8	110.8	79
M0001833	A	1	18.5	113.5	79
M0001834	A	1	19.5	112.3	80
M0001835	A	1	16.3	104.8	78
M0001836	A	1	19	105.8	80
M0001838	A	1	15.8	94	81
M0001839	A	1	23	95.5	80
M0001840	A	1	19	107.5	80
M0001841	A	1	19.5	100.8	81
M0001842	A	1	13.5	105.8	86
M0001843	A	1	19.5	108	81
M0001845	A	1	22.3	107.3	81
M0001846	A	1	15.8	107.8	78
M0001847	A	1	17.5	111	79
M0001848	A	1	16	113	78
M0001849	A	1	19.3	102	81
M0001850	A	1	18.5	102.3	82
M0001851	A	1	14	106.5	80
M0001852	A	1	15.8	98.8	83
M0001853	A	1	15	104.5	82
M0001854	A	1	13.8	104.8	78
M0001855	A	1	16.5	103.3	81
M0001856	A	1	19.8	106.3	81
M0001857	A	1	20	113.5	82
M0001858	A	1	22.5	109.5	80
M0001859	A	1	38	109	83
M0001861	A	1	17.8	109.3	80
M0001863	A	1	23.3	104.5	82
M0001864	A	1	18	117.8	81
M0001865	A	1	20.3	109.5	82
M0001866	A	1	20.3	112.8	81
M0001868	A	1	19.8	105	82
M0001869	A	1	20.5	108.5	82
M0001871	A	1	20.8	107.3	80
M0001873	A	1	22.8	106.5	84
M0001875	A	1	24	109	80
M0001876	A	1	28	111	84
M0001876	B	1	11	65.7	88
M0001877	A	1	22	108	80
M0001878	A	1	18.3	115.8	81
M0001879	A	1	21.8	102.5	83
M0001880	A	1	21	110	82
M0001881	A	1	22.5	93.8	84
M0001883	A	1	19.5	109.8	82
M0001885	A	1	19.8	109.3	81
M0001887	A	1	18.3	104.5	79
M0001888	A	1	20.3	101	81
M0001889	A	1	20	102	83
M0001890	A	1	16.5	112.8	81
M0001893	A	1	24.8	110.8	84
M0001894	A	1	19.5	109.3	81
M0001897	A	1	20.5	112.8	80
M0001900	A	1	20.5	113	77
M0001904	A	1	19.3	114.5	82
M0001906	A	1	20.5	112.8	83
M0001907	A	1	18.8	97.5	83
M0001909	A	1	19.5	102.5	80
M0001909	B	1	31	84	80
M0001911	A	1	15	115.3	76
M0001913	A	1	24.5	95	83
M0001915	A	1	19.8	100	81
M0001918	A	1	16.3	104	83
M0001920	A	1	16.5	108	77
M0001922	A	1	21.5	97.8	81
M0001923	A	1	27.5	110.3	80
M0001924	A	1	26	100.8	87
M0001925	A	1	20.8	115.8	86
M0001927	A	1	19	113	82
M0001928	A	1	23.3	100.3	84
M0001931	A	1	18.3	113.5	83
M0001932	A	1	19.5	112	82
M0001933	A	1	18.8	104.3	82
M0001935	A	1	22.8	107.8	80
M0001936	A	1	19.5	111.5	78
M0001937	A	1	18.3	114.3	80
M0001939	A	1	16.5	108.5	80
M0001940	A	1	18.8	110.3	81
M0001941	A	1	17.3	101.3	81
M0001942	A	1	16.8	113	85
M0001943	A	1	17.8	112.3	81
M0001944	A	1	21	105.8	85
M0001951	A	1	23.3	107.5	84
M0001952	A	1	22.8	105	81
M0001953	A	1	16	101.5	78
M0001954	A	1	19.8	97	80
M0001957	A	1	22.3	90	83
M0001958	A	1	25.8	110.3	79
M0001959	A	1	23	114.3	78
M0001960	A	1	15	110.5	81
M0001962	A	1	26.3	103.8	79
M0001965	A	1	27	108.5	82
M0001967	A	1	22	113	81
M0001968	A	1	20	115	80
M0001971	A	1	22	111.3	80
M0001972	A	1	21.5	110.8	81
M0001973	A	1	19.3	105.8	79
M0001974	A	1	17.5	104.3	85
M0001975	A	1	20.5	102	86
M0001975	B	1	11	44	90
M0001976	A	1	21.5	118	80
M0001977	A	1	20.3	111	81
M0001978	A	1	20	111.3	81
M0001979	A	1	20.3	118.5	81
M0001980	A	1	21.8	112	81
M0001981	A	1	16	99.3	83
M0001982	A	1	14.8	109.3	80
M0001983	A	1	18	108.8	81
M0001984	A	1	14	115.3	78
M0001985	A	1	15.8	116.8	78
M0001986	A	1	17.3	112.3	82
M0001987	A	1	21.8	108	78
M0001988	A	1	17.5	104.3	82
M0001989	A	1	15	111	81
M0001990	A	1	18.5	110	82
M0001991	A	1	17.8	106.8	84
M0001992	A	1	17.5	109.8	81
M0001994	A	1	15.8	110	81
M0001997	A	1	17.5	109	80
M0001998	A	1	21.8	100.3	84
M0001998	B	1	17.3	82	84
M0002000	A	1	19	103	84
M0002002	A	1	21.5	103.5	86
M0002003	A	1	21.5	105.3	87
M0002004	A	1	18.8	102.8	87
M0002004	B	1	23.5	82	87
M0002005	A	1	19	108.8	82
M0002007	A	1	16.3	113.5	83
M0002013	A	1	16	107	85
M0002015	A	1	21.5	117.3	86
M0002017	A	1	18.5	110.3	84
M0002018	A	1	25	110.5	82
M0002019	A	1	22.3	107.5	80
M0002020	A	1	50	119	81
M0002021	A	1	18.8	104.5	82
M0002023	A	1	19.8	112.5	82
M0002024	A	1	15.5	109.5	81
M0002025	A	1	17	112	81
M0002028	A	1	16.8	103.5	81
M0002029	A	1	17.5	109.8	81
M0002036	A	1	15.8	104.3	79
M0002038	A	1	17.5	109.5	77
M0002039	A	1	24	110.3	80
M0002040	A	1	43	110	81
M0002041	A	1	15.8	105	78
M0002042	A	1	20.5	115.8	78
M0002045	A	1	21.5	115	81
M0002045	B	1	15	88.3	81
M0002050	A	1	21.3	112.3	82
M0002052	A	1	16.5	116.3	81
M0002054	A	1	18.8	107	82
M0002056	A	1	18.5	107.8	81
M0002058	A	1	15.5	109	82
M0002059	A	1	18.3	102.8	81
M0002060	A	1	16	94.8	81
M0002061	A	1	25.8	92.5	87
M0002063	A	1	17.3	100.8	85
M0002064	A	1	18.3	102.8	81
M0002067	A	1	18	108.5	79
M0002068	A	1	20	102.3	78
M0002069	A	1	16.8	100	86
M0002070	A	1	16	116	82
M0002071	A	1	20.8	104.8	83
M0002073	A	1	17.3	106.3	81
M0002075	A	1	17.3	107	81
M0002076	A	1	21.3	103.5	82
M0002078	A	1	16	108.3	83
M0002079	A	1	15.8	105	84
M0002082	A	1	16.8	102	82
M0002083	A	1	19	108.3	82
M0002085	A	1	16.8	114.8	81
M0002086	A	1	18.8	106.5	79
M0002087	A	1	15.8	107.8	79
M0002088	A	1	21.8	109.8	79
M0002093	A	1	15.3	110.5	83
M0002093	B	1	6	72	83
M0002094	A	1	17.5	102.8	83
M0002097	A	1	18.8	110	84
M0002100	A	1	18.5	106.3	82
M0002101	A	1	20.3	104.5	83
M0002103	A	1	18.3	102.8	82
M0002104	A	1	18.3	105.8	82
M0002105	A	1	16.5	103.5	78
M0002106	A	1	20.3	107.5	83
M0002107	A	1	19.5	108.5	84
M0002108	A	1	22.3	107.8	86
M0002109	A	1	18.8	108.3	79
M0002110	A	1	20.8	101.8	85
M0002111	A	1	20.3	105.5	83
M0002112	A	1	21.5	112.8	84
M0002113	A	1	17.5	107.8	80
M0002114	A	1	16.8	113.3	82
M0002119	A	1	19	107.5	82
M0002120	A	1	19.5	111.8	84
M0002121	A	1	17	109	80
M0002123	A	1	18	111.5	83
M0002124	A	1	20	107.5	84
M0002125	A	1	17	106	82
M0002126	A	1	17.8	104.5	81
M0002128	A	1	NULL	NULL	NULL
M0002129	A	1	19.3	93.8	81
M0002129	B	1	22	75	81
M0002130	A	1	17.5	100.3	81
M0002132	A	1	21.8	107.8	84
M0002133	A	1	19.3	101.8	83
M0002134	A	1	16.3	112	80
M0002135	A	1	19.8	111.8	79
M0002136	A	1	23.3	106.8	82
M0002137	A	1	19.5	107.8	82
M0002138	A	1	14.8	112	80
M0002139	A	1	17	103.8	86
M0002140	A	1	20	107.5	83
M0002141	A	1	19.5	108.8	83
M0002142	A	1	23.3	97	85
M0002143	A	1	17.3	106.8	81
M0002144	A	1	17.3	120.5	85
M0002145	A	1	22.5	114.8	83
M0002146	A	1	18.5	100.3	84
M0002147	A	1	19.5	113.3	82
M0002148	A	1	20.8	110.3	81
M0002149	A	1	26	105.5	82
M0002150	A	1	20.3	109	82
M0002151	A	1	23	105.5	83
M0002152	A	1	16.5	93.3	84
M0002153	A	1	21.3	106	85
M0002154	A	1	22	108.5	83
M0002155	A	1	23.5	97.3	82
M0002156	A	1	17.8	99.3	82
M0002157	A	1	20.3	108.3	81
M0002158	A	1	19	107.5	79
M0002160	A	1	18	113	78
M0002161	A	1	15	104	79
M0002162	A	1	17.5	116	81
M0002163	A	1	20.3	113.3	82
M0002164	A	1	21	110	85
M0002168	A	1	19.5	103	81
M0002169	A	1	22.8	102.5	85
M0002170	A	1	21.5	109	86
M0002173	A	1	19	108	86
M0002174	A	1	16	98.3	88
M0002175	A	1	19	105	86
M0002176	A	1	15.5	115.8	84
M0002177	A	1	17.8	102.8	82
M0002180	A	1	19.5	107.5	81
M0002181	A	1	20.8	103.3	83
M0002181	B	1	11	105	83
M0002182	A	1	18.5	108.5	81
M0002183	A	1	NULL	NULL	NULL
M0002184	A	1	29.8	99.5	87
M0002185	A	1	18.3	111.3	87
M0002186	A	1	19.3	104	86
M0002187	A	1	17.5	108.3	87
M0002188	A	1	20.8	102.5	86
M0002189	A	1	23	113.8	86
M0002191	A	1	21.8	110.5	80
M0002192	A	1	27.5	107.8	82
M0002193	A	1	26.3	97.5	81
M0002194	A	1	16.8	103.5	86
M0002196	A	1	20.3	106.8	84
M0002197	A	1	25	111.5	81
M0002198	A	1	18	111.5	83
M0002199	A	1	16.5	103.3	85
M0002200	A	1	25.5	115.5	81
M0002204	A	1	20.3	112	81
M0002205	A	1	20.8	109	79
M0002206	A	1	14.8	112.5	80
M0002207	A	1	19	102.3	79
M0002208	A	1	14.8	107.3	81
M0002209	A	1	16.8	101	80
M0002210	A	1	22.5	110.8	79
M0002211	A	1	15.5	104	79
M0002212	A	1	18.8	113.5	81
M0002213	A	1	19.5	105.5	82
M0002214	A	1	20.5	107.5	82
M0002215	A	1	16.8	108.5	85
M0002216	A	1	21.5	114.3	79
M0002217	A	1	21.8	107.3	79
M0002217	B	1	17	55	79
M0002217	C	1	29	65	99
M0002219	A	1	18.3	108.5	82
M0002220	A	1	21	113.5	81
M0002221	A	1	19	110.5	81
M0002225	A	1	17.3	102.5	81
M0002226	A	1	18.5	108.8	78
M0002227	A	1	18.8	114.8	78
M0002228	A	1	19.3	107.3	80
M0002229	A	1	17.3	108.8	81
M0002230	A	1	13.8	99.5	81
M0002231	A	1	22	104.8	81
M0002236	A	1	18.8	106.3	79
M0002237	A	1	15	101.8	79
M0002238	A	1	15.8	100.5	78
M0002239	A	1	17.5	102	86
M0002240	A	1	17	109.3	84
M0002241	A	1	21.5	103	83
M0002242	A	1	22	111	83
M0002243	A	1	17.3	111.8	82
M0002244	A	1	21.8	104.8	81
M0002245	A	1	18.3	106.3	86
M0002247	A	1	18.3	111	79
M0002248	A	1	20.8	103	83
M0002249	A	1	17.3	102.8	84
M0002250	A	1	18.8	109	87
M0002252	A	1	15	108.5	80
M0002253	A	1	14.3	108	84
M0002254	A	1	17	104.8	83
M0002255	A	1	20.8	112.8	82
M0002256	A	1	19.8	113.8	79
M0002257	A	1	18.5	107.5	78
M0002258	A	1	22.5	112.5	80
M0002259	A	1	23.3	111.3	80
M0002260	A	1	20	109.5	81
M0002261	A	1	15	108.8	78
M0002263	A	1	16.8	110.8	78
M0002264	A	1	20.5	113.5	78
M0002265	A	1	17.8	116.8	79
M0002266	A	1	15.5	107.8	80
M0002267	A	1	17.5	112.3	78
M0002268	A	1	17.3	103.5	79
M0002269	A	1	15.3	103.5	78
M0002270	A	1	18.8	111	78
M0002272	A	1	20.3	110.8	81
M0002274	A	1	19.3	99.8	78
M0002275	A	1	18	104.8	79
M0002276	A	1	18.8	103.8	84
M0002276	B	1	14.8	66.8	84
M0002277	A	1	21.8	111.5	83
M0002278	A	1	14.5	107.3	87
M0002280	A	1	21	111	79
M0002281	A	1	19	113.3	79
M0002282	A	1	17.3	115.5	80
M0002283	A	1	21	106.3	82
M0002284	A	1	20.8	112.8	78
M0002285	A	1	17.8	103.5	83
M0002286	A	1	22.3	107.5	81
M0002287	A	1	19.8	112	78
M0002288	A	1	22	103.3	84
M0002289	A	1	16.5	107.5	80
M0002290	A	1	19.5	107.8	79
M0002291	A	1	18.8	116.8	78
M0002291	B	1	4	103	78
M0002293	A	1	20	101.5	80
M0002294	A	1	21	110.8	84
M0002295	A	1	20.8	102.8	80
M0002297	A	1	19.3	103.3	83
M0002298	A	1	13.8	107.8	79
M0002298	A	2	18.5	99.25	61
M0002299	A	1	16.8	110.5	80
M0002300	A	1	15	109.8	78
M0002301	A	1	15.5	107.5	78
M0002302	A	1	19.3	109.8	78
M0002303	A	1	22.5	117.5	78
M0002304	A	1	18.5	108.3	82
M0002305	A	1	22.3	112.3	79
M0002306	A	1	19.5	117.5	82
M0002307	A	1	16	111.8	84
M0002308	A	1	20.3	116.3	81
M0002309	A	1	20.5	116.3	82
M0002310	A	1	21.8	115.8	80
M0002311	A	1	20.3	108	87
M0002312	A	1	22.3	109.3	79
M0002313	A	1	23	112	79
M0002313	B	1	23	73.3	79
M0002314	A	1	20.3	105	78
M0002315	A	1	16.8	109.5	84
M0002316	A	1	18	115	80
M0002317	A	1	21.3	109.8	82
M0002318	A	1	20.8	109	81
M0002319	A	1	15.3	104.5	80
M0002320	A	1	22.5	106	81
M0002321	A	1	22.3	113.5	82
M0002322	A	1	20.8	107.3	85
M0002323	A	1	16.3	116	80
M0002324	A	1	19.8	102.5	79
M0002325	A	1	23.3	114.8	85
M0002326	A	1	17	111.3	79
M0002327	A	1	13.8	103.3	85
M0002328	A	1	17.3	114.5	83
[truncated: 94,748 more rows]
